# Supplementary material for: Structure and Thermal Properties of 2,2′-Azobis(1H-Imidazole-4,5-Dicarbonitrile)—A Promising Starting Material for a Novel Group of Energetic Compounds
Source: Molecules. 2020 Jan 13;25(2):314. doi: 10.3390/molecules25020314 (PMC7024350; doi:10.3390/molecules25020314)
Supplement: Supplementary file 1 [file molecules-25-00314-s001.zip]

Archive with 2 entries (2 files):
- molecules-680381.cif
- Structure and thermal properties - supporting information.pdf
