# Supplementary material for: Structure and Thermal Properties of 2,2′-Azobis(1H-Imidazole-4,5-Dicarbonitrile)—A Promising Starting Material for a Novel Group of Energetic Compounds
Source: Molecules. 2020 Jan 13;25(2):314. doi: 10.3390/molecules25020314 (PMC7024350; doi:10.3390/molecules25020314)
Supplement: Supplementary file 1 [file molecules-25-00314-s001.zip › molecules-680381.cif]

 
data_shelx
 
_audit_creation_method            'SHELXL-2018/3'
_shelx_SHELXL_version_number      '2018/3'
_chemical_name_systematic         ?
_chemical_name_common             ?
_chemical_melting_point           ?
_chemical_formula_moiety          'C10 H2 N10, 4(H2 O)'
_chemical_formula_sum
 'C10 H10 N10 O4' 
_chemical_formula_weight          334.28

loop_
 _atom_type_symbol
 _atom_type_description
 _atom_type_scat_dispersion_real
 _atom_type_scat_dispersion_imag
 _atom_type_scat_source
 'C'  'C'   0.0033   0.0016
 'International Tables Vol C Tables 4.2.6.8 and 6.1.1.4'
 'H'  'H'   0.0000   0.0000
 'International Tables Vol C Tables 4.2.6.8 and 6.1.1.4'
 'N'  'N'   0.0061   0.0033
 'International Tables Vol C Tables 4.2.6.8 and 6.1.1.4'
 'O'  'O'   0.0106   0.0060
 'International Tables Vol C Tables 4.2.6.8 and 6.1.1.4'
 
_space_group_crystal_system       monoclinic
_space_group_IT_number            14
_space_group_name_H-M_alt         'P 21/c'
_space_group_name_Hall            '-P 2ybc'
 
_shelx_space_group_comment
;
The symmetry employed for this shelxl refinement is uniquely defined
by the following loop, which should always be used as a source of
symmetry information in preference to the above space-group names.
They are only intended as comments.
;
 
loop_
 _space_group_symop_operation_xyz
 'x, y, z'
 '-x, y+1/2, -z+1/2'
 '-x, -y, -z'
 'x, -y-1/2, z-1/2'
 
_cell_length_a                    10.2935(2)
_cell_length_b                    7.36760(10)
_cell_length_c                    20.1447(4)
_cell_angle_alpha                 90
_cell_angle_beta                  100.882(2)
_cell_angle_gamma                 90
_cell_volume                      1500.27(5)
_cell_formula_units_Z             4
_cell_measurement_temperature     100(1)
_cell_measurement_reflns_used     9296
_cell_measurement_theta_min       2.9600
_cell_measurement_theta_max       36.2770
 
_exptl_crystal_description        ?
_exptl_crystal_colour             ?
_exptl_crystal_density_meas       ?
_exptl_crystal_density_method     ?
_exptl_crystal_density_diffrn     1.480          
_exptl_crystal_F_000              688
_exptl_transmission_factor_min    ?
_exptl_transmission_factor_max    ?
_exptl_crystal_size_max           ?
_exptl_crystal_size_mid           ?
_exptl_crystal_size_min           ?
_exptl_absorpt_coefficient_mu     0.119
_shelx_estimated_absorpt_T_min    ?
_shelx_estimated_absorpt_T_max    ?
_exptl_absorpt_correction_type    'multi-scan'
_exptl_absorpt_correction_T_min   0.75339
_exptl_absorpt_correction_T_max   1.00000
_exptl_absorpt_process_details
;
CrysAlisPro 1.171.38.41q (Rigaku Oxford Diffraction, 2015)
Empirical absorption correction using spherical harmonics,
 implemented in SCALE3 ABSPACK scaling algorithm.
;
_exptl_absorpt_special_details    ?
_diffrn_ambient_temperature       100(1)
_diffrn_radiation_wavelength      0.71073
_diffrn_radiation_type            MoK\a
_diffrn_source                    'micro-focus sealed X-ray tube'
_diffrn_measurement_device_type   
;
SuperNova diffractometer (Agilent Technologies) with Atlas detector
;
_diffrn_measurement_method        '\w scans'
_diffrn_detector_area_resol_mean  10.4498
_diffrn_reflns_number             12183
_diffrn_reflns_av_unetI/netI      0.0117
_diffrn_reflns_av_R_equivalents   0.0159
_diffrn_reflns_limit_h_min        -12
_diffrn_reflns_limit_h_max        12
_diffrn_reflns_limit_k_min        -9
_diffrn_reflns_limit_k_max        7
_diffrn_reflns_limit_l_min        -25
_diffrn_reflns_limit_l_max        25
_diffrn_reflns_theta_min          2.950
_diffrn_reflns_theta_max          26.370
_diffrn_reflns_theta_full         25.242
_diffrn_measured_fraction_theta_max   0.999
_diffrn_measured_fraction_theta_full  0.999
_diffrn_reflns_Laue_measured_fraction_max    0.999
_diffrn_reflns_Laue_measured_fraction_full   0.999
_diffrn_reflns_point_group_measured_fraction_max   0.999
_diffrn_reflns_point_group_measured_fraction_full  0.999
_reflns_number_total              3067
_reflns_number_gt                 2841
_reflns_threshold_expression      'I > 2\s(I)'
_reflns_Friedel_coverage          0.000
_reflns_Friedel_fraction_max      .
_reflns_Friedel_fraction_full     .
 
_reflns_special_details
;
 Reflections were merged by SHELXL according to the crystal
 class for the calculation of statistics and refinement.
 
 _reflns_Friedel_fraction is defined as the number of unique
 Friedel pairs measured divided by the number that would be
 possible theoretically, ignoring centric projections and
 systematic absences.
;
 
_computing_data_collection     'CrysAlisPro 1.171.38.41q (Rigaku OD, 2015)'
_computing_cell_refinement     'CrysAlisPro 1.171.38.41q (Rigaku OD, 2015)'
_computing_data_reduction      'CrysAlisPro 1.171.38.41q (Rigaku OD, 2015)'
_computing_structure_solution   'SHELXS-2013 (Sheldrick, 2015)'
_computing_structure_refinement 'SHELXL-2018/3 (Sheldrick, 2015)'
_computing_molecular_graphics     ?
_computing_publication_material   ?
_refine_special_details           ?
_refine_ls_structure_factor_coef  Fsqd
_refine_ls_matrix_type            full
_refine_ls_weighting_scheme       calc
_refine_ls_weighting_details
'w=1/[\s^2^(Fo^2^)+(0.0531P)^2^+0.6019P] where P=(Fo^2^+2Fc^2^)/3'
_atom_sites_solution_primary      ?
_atom_sites_solution_secondary    ?
_atom_sites_solution_hydrogens    mixed
_refine_ls_hydrogen_treatment     constr
_refine_ls_extinction_method      none
_refine_ls_extinction_coef        .
_refine_ls_number_reflns          3067
_refine_ls_number_parameters      229
_refine_ls_number_restraints      0
_refine_ls_R_factor_all           0.0364
_refine_ls_R_factor_gt            0.0341
_refine_ls_wR_factor_ref          0.0947
_refine_ls_wR_factor_gt           0.0921
_refine_ls_goodness_of_fit_ref    1.035
_refine_ls_restrained_S_all       1.035
_refine_ls_shift/su_max           0.000
_refine_ls_shift/su_mean          0.000
 
loop_
 _atom_site_label
 _atom_site_type_symbol
 _atom_site_fract_x
 _atom_site_fract_y
 _atom_site_fract_z
 _atom_site_U_iso_or_equiv
 _atom_site_adp_type
 _atom_site_occupancy
 _atom_site_site_symmetry_order  
 _atom_site_calc_flag
 _atom_site_refinement_flags_posn
 _atom_site_refinement_flags_adp
 _atom_site_refinement_flags_occupancy
 _atom_site_disorder_assembly
 _atom_site_disorder_group
N2 N 0.33067(9) 0.93946(13) 0.11239(5) 0.0153(2) Uani 1 1 d . . . . .
H2 H 0.302253 0.850924 0.135267 0.018 Uiso 1 1 calc R U . . .
N5 N 0.37683(9) 1.09822(13) 0.02479(5) 0.0151(2) Uani 1 1 d . . . . .
N6 N 0.27653(9) 0.81391(12) -0.00292(5) 0.0154(2) Uani 1 1 d . . . . .
N7 N 0.22714(9) 0.67967(13) 0.02272(5) 0.0155(2) Uani 1 1 d . . . . .
N9 N 0.17170(9) 0.56865(13) -0.09381(5) 0.0151(2) Uani 1 1 d . . . . .
H9 H 0.197852 0.662784 -0.114753 0.018 Uiso 1 1 calc R U . . .
N12 N 0.13085(9) 0.39245(13) -0.00973(5) 0.0156(2) Uani 1 1 d . . . . .
N14 N 0.42877(12) 1.19134(16) 0.26246(5) 0.0295(3) Uani 1 1 d . . . . .
N16 N 0.52091(11) 1.51164(14) 0.08545(5) 0.0256(2) Uani 1 1 d . . . . .
N18 N 0.07115(11) 0.35057(15) -0.25031(5) 0.0253(2) Uani 1 1 d . . . . .
N20 N -0.00345(11) -0.01792(14) -0.08246(5) 0.0237(2) Uani 1 1 d . . . . .
C1 C 0.32649(10) 0.94642(15) 0.04477(5) 0.0148(2) Uani 1 1 d . . . . .
C3 C 0.38775(10) 1.09728(15) 0.13747(6) 0.0151(2) Uani 1 1 d . . . . .
C4 C 0.41547(10) 1.19433(15) 0.08270(6) 0.0146(2) Uani 1 1 d . . . . .
C8 C 0.17765(10) 0.54994(15) -0.02647(5) 0.0147(2) Uani 1 1 d . . . . .
C10 C 0.11723(10) 0.41291(15) -0.12252(6) 0.0150(2) Uani 1 1 d . . . . .
C11 C 0.09274(10) 0.30496(15) -0.06997(6) 0.0146(2) Uani 1 1 d . . . . .
C13 C 0.41018(11) 1.14644(16) 0.20712(6) 0.0192(2) Uani 1 1 d . . . . .
C15 C 0.47405(11) 1.37021(16) 0.08403(6) 0.0175(2) Uani 1 1 d . . . . .
C17 C 0.09244(11) 0.37935(15) -0.19341(6) 0.0175(2) Uani 1 1 d . . . . .
C19 C 0.03847(11) 0.12602(15) -0.07596(6) 0.0167(2) Uani 1 1 d . . . . .
O1 O 0.22383(10) 0.70656(12) 0.18311(4) 0.0272(2) Uani 1 1 d G . . . .
H1A H 0.241056 0.702781 0.227062 0.041 Uiso 1 1 d G U . . .
H1B H 0.211031 0.593798 0.170790 0.041 Uiso 1 1 d G U . . .
O2 O 0.21341(9) 0.66216(11) 0.32210(4) 0.0215(2) Uani 1 1 d G . . . .
H2A H 0.132339 0.623958 0.310321 0.032 Uiso 1 1 d G U . . .
H2B H 0.257925 0.566479 0.338295 0.032 Uiso 1 1 d G U . . .
O3 O 0.35013(9) 0.38444(12) 0.37970(4) 0.0218(2) Uani 1 1 d G . . . .
H3A H 0.370067 0.370802 0.423334 0.033 Uiso 1 1 d G U . . .
H3B H 0.383893 0.295590 0.360108 0.033 Uiso 1 1 d G U . . .
O4 O 0.15300(9) 0.37115(12) 0.13597(4) 0.0234(2) Uani 1 1 d G . . . .
H4A H 0.120333 0.278332 0.153882 0.035 Uiso 1 1 d G U . . .
H4B H 0.135724 0.361173 0.092154 0.035 Uiso 1 1 d G U . . .
 
loop_
 _atom_site_aniso_label
 _atom_site_aniso_U_11
 _atom_site_aniso_U_22
 _atom_site_aniso_U_33
 _atom_site_aniso_U_23
 _atom_site_aniso_U_13
 _atom_site_aniso_U_12
N2 0.0153(4) 0.0143(5) 0.0166(5) -0.0007(4) 0.0038(4) -0.0014(3)
N5 0.0144(4) 0.0153(5) 0.0155(5) -0.0027(4) 0.0021(3) 0.0009(4)
N6 0.0142(4) 0.0154(5) 0.0164(5) 0.0001(4) 0.0024(3) 0.0007(4)
N7 0.0148(4) 0.0162(5) 0.0154(5) -0.0002(4) 0.0026(3) 0.0008(3)
N9 0.0146(4) 0.0145(4) 0.0162(5) -0.0003(4) 0.0028(3) -0.0009(3)
N12 0.0158(4) 0.0157(5) 0.0152(5) -0.0023(4) 0.0027(3) 0.0011(4)
N14 0.0378(6) 0.0329(6) 0.0172(5) -0.0041(4) 0.0036(4) 0.0042(5)
N16 0.0295(6) 0.0196(5) 0.0277(6) -0.0026(4) 0.0051(4) -0.0048(4)
N18 0.0281(6) 0.0302(6) 0.0177(5) -0.0021(4) 0.0045(4) -0.0009(4)
N20 0.0296(5) 0.0183(5) 0.0227(5) -0.0008(4) 0.0039(4) -0.0026(4)
C1 0.0128(5) 0.0169(5) 0.0146(5) -0.0022(4) 0.0021(4) 0.0018(4)
C3 0.0142(5) 0.0162(5) 0.0147(5) -0.0029(4) 0.0022(4) 0.0008(4)
C4 0.0136(5) 0.0145(5) 0.0156(5) -0.0025(4) 0.0030(4) 0.0012(4)
C8 0.0130(5) 0.0171(5) 0.0141(5) -0.0011(4) 0.0029(4) 0.0018(4)
C10 0.0128(5) 0.0151(5) 0.0168(5) -0.0032(4) 0.0019(4) 0.0005(4)
C11 0.0133(5) 0.0147(5) 0.0157(5) -0.0022(4) 0.0021(4) 0.0021(4)
C13 0.0210(6) 0.0190(6) 0.0178(6) -0.0005(4) 0.0045(4) 0.0010(4)
C15 0.0180(5) 0.0190(6) 0.0153(5) -0.0024(4) 0.0029(4) 0.0014(4)
C17 0.0170(5) 0.0169(5) 0.0189(6) -0.0004(4) 0.0043(4) -0.0010(4)
C19 0.0181(5) 0.0185(6) 0.0134(5) -0.0008(4) 0.0028(4) 0.0028(4)
O1 0.0427(5) 0.0250(5) 0.0153(4) -0.0007(3) 0.0091(4) -0.0097(4)
O2 0.0268(4) 0.0212(4) 0.0161(4) 0.0009(3) 0.0034(3) 0.0030(3)
O3 0.0273(5) 0.0194(4) 0.0199(4) -0.0011(3) 0.0074(3) 0.0047(3)
O4 0.0314(5) 0.0202(4) 0.0193(4) 0.0005(3) 0.0070(4) -0.0034(4)
 
_geom_special_details
;
 All esds (except the esd in the dihedral angle between two l.s. planes)
 are estimated using the full covariance matrix.  The cell esds are taken
 into account individually in the estimation of esds in distances, angles
 and torsion angles; correlations between esds in cell parameters are only
 used when they are defined by crystal symmetry.  An approximate (isotropic)
 treatment of cell esds is used for estimating esds involving l.s. planes.
;
 
loop_
 _geom_bond_atom_site_label_1
 _geom_bond_atom_site_label_2
 _geom_bond_distance
 _geom_bond_site_symmetry_2
 _geom_bond_publ_flag
N2 C1 1.3556(14) . ?
N2 C3 1.3566(14) . ?
N2 H2 0.8800 . ?
N5 C1 1.3266(15) . ?
N5 C4 1.3585(14) . ?
N6 N7 1.2660(14) . ?
N6 C1 1.3978(14) . ?
N7 C8 1.4016(14) . ?
N9 C8 1.3533(14) . ?
N9 C10 1.3576(14) . ?
N9 H9 0.8800 . ?
N12 C8 1.3242(14) . ?
N12 C11 1.3646(14) . ?
N14 C13 1.1438(16) . ?
N16 C15 1.1463(16) . ?
N18 C17 1.1455(16) . ?
N20 C19 1.1431(16) . ?
C3 C4 1.3889(16) . ?
C3 C13 1.4251(15) . ?
C4 C15 1.4274(16) . ?
C10 C11 1.3848(16) . ?
C10 C17 1.4241(15) . ?
C11 C19 1.4280(16) . ?
O1 H1A 0.8701 . ?
O1 H1B 0.8699 . ?
O2 H2A 0.8702 . ?
O2 H2B 0.8699 . ?
O3 H3A 0.8700 . ?
O3 H3B 0.8699 . ?
O4 H4A 0.8699 . ?
O4 H4B 0.8701 . ?
 
loop_
 _geom_angle_atom_site_label_1
 _geom_angle_atom_site_label_2
 _geom_angle_atom_site_label_3
 _geom_angle
 _geom_angle_site_symmetry_1
 _geom_angle_site_symmetry_3
 _geom_angle_publ_flag
C1 N2 C3 105.73(9) . . ?
C1 N2 H2 127.1 . . ?
C3 N2 H2 127.1 . . ?
C1 N5 C4 104.28(9) . . ?
N7 N6 C1 112.91(9) . . ?
N6 N7 C8 111.39(9) . . ?
C8 N9 C10 106.13(9) . . ?
C8 N9 H9 126.9 . . ?
C10 N9 H9 126.9 . . ?
C8 N12 C11 104.17(9) . . ?
N5 C1 N2 113.37(10) . . ?
N5 C1 N6 119.62(10) . . ?
N2 C1 N6 127.01(10) . . ?
N2 C3 C4 106.55(9) . . ?
N2 C3 C13 124.25(10) . . ?
C4 C3 C13 129.19(10) . . ?
N5 C4 C3 110.07(10) . . ?
N5 C4 C15 122.92(10) . . ?
C3 C4 C15 127.01(10) . . ?
N12 C8 N9 113.25(10) . . ?
N12 C8 N7 121.24(10) . . ?
N9 C8 N7 125.51(10) . . ?
N9 C10 C11 106.25(9) . . ?
N9 C10 C17 123.74(10) . . ?
C11 C10 C17 130.01(10) . . ?
N12 C11 C10 110.20(10) . . ?
N12 C11 C19 123.60(10) . . ?
C10 C11 C19 126.19(10) . . ?
N14 C13 C3 177.87(13) . . ?
N16 C15 C4 179.61(13) . . ?
N18 C17 C10 179.02(13) . . ?
N20 C19 C11 177.95(12) . . ?
H1A O1 H1B 104.5 . . ?
H2A O2 H2B 104.5 . . ?
H3A O3 H3B 109.5 . . ?
H4A O4 H4B 109.5 . . ?
 
loop_
 _geom_torsion_atom_site_label_1
 _geom_torsion_atom_site_label_2
 _geom_torsion_atom_site_label_3
 _geom_torsion_atom_site_label_4
 _geom_torsion
 _geom_torsion_site_symmetry_1
 _geom_torsion_site_symmetry_2
 _geom_torsion_site_symmetry_3
 _geom_torsion_site_symmetry_4
 _geom_torsion_publ_flag
C1 N6 N7 C8 179.79(8) . . . . ?
C4 N5 C1 N2 -0.04(12) . . . . ?
C4 N5 C1 N6 -179.90(9) . . . . ?
C3 N2 C1 N5 -0.11(12) . . . . ?
C3 N2 C1 N6 179.74(10) . . . . ?
N7 N6 C1 N5 -177.46(9) . . . . ?
N7 N6 C1 N2 2.70(15) . . . . ?
C1 N2 C3 C4 0.21(11) . . . . ?
C1 N2 C3 C13 179.39(10) . . . . ?
C1 N5 C4 C3 0.17(12) . . . . ?
C1 N5 C4 C15 -179.08(10) . . . . ?
N2 C3 C4 N5 -0.25(12) . . . . ?
C13 C3 C4 N5 -179.37(11) . . . . ?
N2 C3 C4 C15 178.97(10) . . . . ?
C13 C3 C4 C15 -0.15(19) . . . . ?
C11 N12 C8 N9 0.06(12) . . . . ?
C11 N12 C8 N7 179.99(9) . . . . ?
C10 N9 C8 N12 0.09(12) . . . . ?
C10 N9 C8 N7 -179.84(10) . . . . ?
N6 N7 C8 N12 174.76(10) . . . . ?
N6 N7 C8 N9 -5.32(15) . . . . ?
C8 N9 C10 C11 -0.19(11) . . . . ?
C8 N9 C10 C17 179.26(10) . . . . ?
C8 N12 C11 C10 -0.18(12) . . . . ?
C8 N12 C11 C19 178.53(10) . . . . ?
N9 C10 C11 N12 0.24(12) . . . . ?
C17 C10 C11 N12 -179.17(11) . . . . ?
N9 C10 C11 C19 -178.43(10) . . . . ?
C17 C10 C11 C19 2.16(19) . . . . ?
 
_refine_diff_density_max    0.396
_refine_diff_density_min   -0.224
_refine_diff_density_rms    0.046

_shelx_res_file
;
TITL wat18_lewczuk_8_100K in P2(1)/c
    shelx.res
    created by SHELXL-2018/3 at 09:15:13 on 10-Jul-2018
CELL 0.71073  10.2935   7.3676  20.1447  90.000 100.882  90.000
ZERR    4.00   0.0002   0.0001   0.0004   0.000   0.002   0.000
LATT  1
SYMM  - X, 1/2 + Y, 1/2 - Z
SFAC  C    H    N    O
UNIT  40 40 40 16
MERG   2
shel 999 0.8
FMAP   2
PLAN   20
BOND   $H
CONF
ACTA
htab
L.S.  10
TEMP  -173.00
WGHT    0.053100    0.601900
FVAR       4.05133
MOLE    1
N2    3    0.330671    0.939462    0.112388    11.00000    0.01527    0.01430 =
         0.01658   -0.00073    0.00377   -0.00145
AFIX  43
H2    2    0.302253    0.850924    0.135267    11.00000   -1.20000
AFIX   0
N5    3    0.376826    1.098216    0.024789    11.00000    0.01439    0.01528 =
         0.01546   -0.00268    0.00208    0.00087
N6    3    0.276534    0.813911   -0.002917    11.00000    0.01419    0.01536 =
         0.01641    0.00005    0.00242    0.00069
N7    3    0.227136    0.679672    0.022723    11.00000    0.01484    0.01616 =
         0.01537   -0.00019    0.00260    0.00078
N9    3    0.171696    0.568655   -0.093805    11.00000    0.01456    0.01446 =
         0.01616   -0.00030    0.00276   -0.00093
AFIX  43
H9    2    0.197852    0.662784   -0.114753    11.00000   -1.20000
AFIX   0
N12   3    0.130849    0.392447   -0.009730    11.00000    0.01584    0.01568 =
         0.01516   -0.00227    0.00270    0.00111
N14   3    0.428770    1.191342    0.262460    11.00000    0.03781    0.03288 =
         0.01725   -0.00409    0.00363    0.00415
N16   3    0.520908    1.511638    0.085448    11.00000    0.02949    0.01959 =
         0.02774   -0.00256    0.00512   -0.00483
N18   3    0.071148    0.350565   -0.250314    11.00000    0.02815    0.03019 =
         0.01769   -0.00213    0.00454   -0.00086
N20   3   -0.003448   -0.017924   -0.082462    11.00000    0.02963    0.01826 =
         0.02269   -0.00078    0.00393   -0.00262
C1    1    0.326492    0.946423    0.044772    11.00000    0.01280    0.01687 =
         0.01462   -0.00218    0.00212    0.00185
C3    1    0.387745    1.097283    0.137471    11.00000    0.01417    0.01623 =
         0.01467   -0.00286    0.00221    0.00079
C4    1    0.415469    1.194332    0.082700    11.00000    0.01358    0.01454 =
         0.01564   -0.00245    0.00298    0.00119
C8    1    0.177650    0.549937   -0.026468    11.00000    0.01296    0.01708 =
         0.01407   -0.00110    0.00291    0.00178
C10   1    0.117231    0.412912   -0.122519    11.00000    0.01281    0.01514 =
         0.01683   -0.00316    0.00190    0.00047
C11   1    0.092744    0.304959   -0.069967    11.00000    0.01334    0.01466 =
         0.01565   -0.00218    0.00213    0.00206
C13   1    0.410181    1.146441    0.207122    11.00000    0.02098    0.01900 =
         0.01782   -0.00055    0.00452    0.00097
C15   1    0.474053    1.370209    0.084029    11.00000    0.01804    0.01898 =
         0.01527   -0.00235    0.00294    0.00145
C17   1    0.092445    0.379349   -0.193410    11.00000    0.01696    0.01692 =
         0.01887   -0.00035    0.00426   -0.00104
C19   1    0.038470    0.126023   -0.075957    11.00000    0.01810    0.01850 =
         0.01342   -0.00079    0.00285    0.00280
MOLE 2
AFIX   6
O1    4    0.223828    0.706563    0.183105    11.00000    0.04271    0.02499 =
         0.01528   -0.00075    0.00909   -0.00966
H1A   2    0.241056    0.702781    0.227062    11.00000   -1.50000
H1B   2    0.211031    0.593798    0.170790    11.00000   -1.50000
AFIX   6
MOLE 3
O2    4    0.213411    0.662156    0.322104    11.00000    0.02684    0.02122 =
         0.01614    0.00090    0.00343    0.00296
H2A   2    0.132339    0.623958    0.310321    11.00000   -1.50000
H2B   2    0.257925    0.566479    0.338295    11.00000   -1.50000
AFIX   6
MOLE 4
O3    4    0.350130    0.384439    0.379696    11.00000    0.02730    0.01939 =
         0.01988   -0.00113    0.00742    0.00467
H3A   2    0.370067    0.370802    0.423334    11.00000   -1.50000
H3B   2    0.383893    0.295590    0.360108    11.00000   -1.50000
AFIX   6
MOLE 5
O4    4    0.153005    0.371150    0.135974    11.00000    0.03139    0.02023 =
         0.01933    0.00046    0.00696   -0.00344
H4A   2    0.120333    0.278332    0.153882    11.00000   -1.50000
H4B   2    0.135724    0.361173    0.092154    11.00000   -1.50000
AFIX   0
HKLF    4


REM  wat18_lewczuk_8_100K in P2(1)/c
REM wR2 = 0.0947, GooF = S = 1.035, Restrained GooF = 1.035 for all data
REM R1 = 0.0341 for 2841 Fo > 4sig(Fo) and 0.0364 for all 3067 data
REM 229 parameters refined using 0 restraints

END

WGHT      0.0503      0.6338

REM Instructions for potential hydrogen bonds
HTAB N2 O1
EQIV $1 x, -y+3/2, z-1/2
HTAB N9 O2_$1

REM Highest difference peak  0.396,  deepest hole -0.224,  1-sigma level  0.046
Q1    1   0.3013  0.6602  0.1912  11.00000  0.05    0.40
Q2    1   0.1076  0.3475 -0.0970  11.00000  0.05    0.36
Q3    1   0.3974  1.1598  0.1095  11.00000  0.05    0.33
Q4    1   0.1896  0.5777 -0.0595  11.00000  0.05    0.31
Q5    1   0.3236  0.9277  0.0759  11.00000  0.05    0.30
Q6    1   0.4012  1.1189  0.1701  11.00000  0.05    0.29
Q7    1   0.3931  1.1547  0.0515  11.00000  0.05    0.28
Q8    1   0.1073  0.3967 -0.1578  11.00000  0.05    0.27
Q9    1   0.1163  0.3381 -0.0369  11.00000  0.05    0.27
Q10   1   0.1509  0.4759 -0.1087  11.00000  0.05    0.25
Q11   1   0.4491  1.2868  0.0828  11.00000  0.05    0.24
Q12   1   0.2975  0.7158  0.3276  11.00000  0.05    0.24
Q13   1   0.1628  0.4571 -0.0266  11.00000  0.05    0.24
Q14   1   0.0658  0.2146 -0.0761  11.00000  0.05    0.23
Q15   1   0.3533  1.0185  0.1234  11.00000  0.05    0.23
Q16   1   0.2627  0.7917 -0.0440  11.00000  0.05    0.22
Q17   1   0.0549  0.3142 -0.2138  11.00000  0.05    0.22
Q18   1   0.3447  1.0361  0.0336  11.00000  0.05    0.20
Q19   1   0.2310  0.5688  0.3001  11.00000  0.05    0.19
Q20   1   0.1826  0.6026 -0.1311  11.00000  0.05    0.19
;
_shelx_res_checksum   64301

_shelx_hkl_file
;
   0   0   4 31374.6 148.101   2
   0   0  -4 31626.1 208.561   4
   0   0  -5 101.876 16.8571   4
   0   0   5 86.9761 10.8810   2
   0   0  -6 21163.9 210.448   4
   0   0   6 20655.3 149.545   2
   0   0   7 43.3591 10.2966   2
   0   0  -7 64.9828 16.8927   4
   0   0  -8 21103.0 244.734   4
   0   0   8 21148.0 179.540   2
   0   0   9 15.9472 10.5950   2
   0   0  -9 4.59974 11.5713   4
   0   0 -10 54805.1 444.455   4
   0   0  10 53822.4 328.481   2
   0   0 -11 53.5169 24.1108   4
   0   0  11 78.0760 18.8708   2
   0   0 -12 24751.0 327.314   4
   0   0  12 24381.9 241.919   2
   0   0 -13 62.9940 23.5643   4
   0   0  13 38.2647 14.9620   2
   0   0 -14 1110.03 76.2090   4
   0   0  14 1247.19 60.6530   2
   0   0  15 29.3003 15.5657   2
   0   0 -15 20.9741 20.0206   4
   0   0  16 10735.2 196.067   2
   0   0 -16 10733.8 254.514   4
   0   0 -17 105.729 40.9748   4
   0   0  17 181.055 32.1648   2
   0   0 -18 39930.5 523.845   4
   0   0  18 40726.8 412.396   2
   0   0  19 207.682 36.9381   2
   0   0 -19 349.912 59.9783   4
   0   0 -20 14339.1 336.101   4
   0   0  20 14569.0 266.221   2
   0   0 -21 63.9203 33.0351   4
   0   0  21 88.7812 26.7100   2
   0   0 -22 561.065 73.1723   4
   0   0  22 637.472 60.8096   2
   0   0 -23-7.15679 23.7636   4
   0   0  23 40.3560 19.4196   2
   0   0 -24 3710.84 195.444   4
   0   0  24 3905.21 152.928   2
   0   0 -25 28.8892 29.0495   4
   0   0  25 43.1240 20.3935   2
   0   0  26 103.845 30.1665   2
   0   0 -26 92.4977 40.9453   4
   0   0 -27 15.0298 34.1996   4
   0   0 -28 58.5182 39.1925   4
   0   0 -29 46.1314 37.3170   4
   0   0 -30 2283.77 178.600   4
   0   0 -31 54.9677 32.6408   4
   0   0 -32 96.9405 40.0175   4
   0  -1  -1 64.9836 6.09693   1
   0  -1  -2 111.161 7.00331   2
   0  -1  -2 113.582 10.8964   4
   0  -1  -2 109.880 10.6170   3
   0  -1   2 107.217 11.7984   2
   0  -1  -3 2774.69 30.4862   1
   0  -1   3 2719.16 55.2366   2
   0   1   3 2796.11 29.3676   1
   0   1  -3 2748.15 49.5916   4
   0  -1  -3 2692.65 57.0342   4
   0  -1  -3 2765.18 57.1983   3
   0  -1   4 631.528 29.6942   2
   0   1  -4 704.999 29.9523   4
   0  -1   4 710.852 29.5564   4
   0  -1  -4 707.674 32.6931   3
   0  -1  -4 684.972 16.9340   1
   0  -1  -4 655.090 32.7405   4
   0  -1  -5 1815.50 58.7373   4
   0  -1  -5 1765.75 55.4930   3
   0  -1   5 1915.15 54.5791   4
   0  -1   5 1865.26 53.1385   2
   0   1  -5 1808.52 54.8520   4
   0   1  -6 11016.6 148.703   4
   0  -1  -6 11107.0 159.141   4
   0  -1   6 10946.4 134.804   2
   0  -1  -6 10776.7 144.920   3
   0  -1   6 11045.2 147.602   4
   0   1  -7-3.08489 8.72743   4
   0  -1  -7 24.6245 11.3387   4
   0  -1   7-2.57036 9.29152   2
   0  -1  -7 3.13700 7.29512   3
   0  -1  -8 261.312 29.8548   4
   0  -1   8 263.302 24.0047   2
   0   1  -8 311.755 29.7864   4
   0  -1   9 2933.14 82.7688   2
   0  -1  -9 2921.85 100.705   4
   0   1  -9 2918.33 94.8670   4
   0  -1  10 3166.67 89.9051   2
   0   1 -10 3080.71 103.314   4
   0  -1 -10 3142.31 109.479   4
   0  -1 -11 6672.76 165.737   4
   0   1  11 6530.42 109.293   2
   0   1 -11 6455.68 156.444   4
   0  -1  11 6404.75 133.293   2
   0  -1  12 597.797 43.7766   2
   0  -1 -12 572.213 52.8147   4
   0   1 -12 576.892 50.7187   4
   0   1  12 510.462 33.0626   2
   0   1 -13 3911.22 135.521   4
   0  -1 -13 4068.03 142.947   4
   0  -1  13 4058.77 115.838   2
   0   1  13 4010.89 95.3435   2
   0  -1 -14 4042.47 148.730   4
   0   1 -14 3942.40 141.316   4
   0   1  14 3960.52 100.243   2
   0  -1  14 3897.60 118.200   2
   0  -1  15 273.070 34.4399   2
   0   1 -15 256.619 39.0709   4
   0  -1 -15 296.568 47.3185   4
   0   1  15 246.298 27.4324   2
   0   1  16 5628.89 131.004   2
   0  -1  16 6094.52 159.222   2
   0   1 -16 5959.92 187.617   4
   0  -1 -16 5691.82 192.212   4
   0   1 -17 3069.56 140.564   4
   0  -1  17 3051.09 117.768   2
   0  -1 -17 2734.53 135.805   4
   0   1  17 2705.09 94.5058   2
   0  -1  18 13915.0 258.178   2
   0   1 -18 13938.8 306.513   4
   0  -1 -18 13920.8 315.073   4
   0   1  18 13781.9 220.800   2
   0  -1 -19 2111.93 130.989   4
   0  -1  19 2105.33 105.262   2
   0   1  19 2142.97 92.4975   2
   0   1 -19 2095.72 125.671   4
   0  -1 -20 2241.36 137.406   4
   0   1 -20 2206.57 132.197   4
   0   1  20 2167.68 96.5129   2
   0  -1  20 2169.75 109.649   2
   0   1  21 2186.80 100.394   2
   0  -1 -21 2447.35 146.096   4
   0   1 -21 2229.90 135.577   4
   0  -1  21 2230.06 114.016   2
   0   1  22 1909.51 97.0887   2
   0  -1 -22 1929.73 135.825   4
   0  -1  22 1974.87 110.817   2
   0   1 -22 2015.97 134.600   4
   0  -1  23 560.743 62.7004   2
   0  -1 -23 528.564 76.9348   4
   0   1 -23 484.451 71.1370   4
   0   1  23 488.935 53.7501   2
   0   1  24 6692.88 188.461   2
   0  -1 -24 7222.54 274.189   4
   0   1 -24 6977.78 261.006   4
   0  -1  24 7063.84 215.501   2
   0   1 -25 1209.95 114.882   4
   0  -1  25 1495.19 102.153   2
   0  -1 -25 1296.78 122.288   4
   0  -1 -26 52.9934 32.1239   4
   0  -1  26 108.277 32.4710   2
   0   1 -27 2720.72 179.894   4
   0  -1  27 2602.66 138.375   2
   0  -1 -27 2669.09 182.832   4
   0   1 -28 2717.72 183.409   4
   0  -1 -28 2618.37 185.240   4
   0   1 -29 1039.83 118.418   4
   0  -1 -29 1025.67 121.348   4
   0   1 -30 80.7840 39.9280   4
   0  -1 -30 88.3038 37.6468   4
   0  -1 -31 3375.00 223.058   4
   0   1 -31 3618.34 226.154   4
   0   1 -32 367.693 75.4359   4
   0   2   0 487.193 26.2161   1
   0   2   0 538.589 24.4051   3
   0  -2   0 440.926 15.6197   4
   0  -2   0 451.623 23.0407   3
   0  -2   0 454.989 25.6026   2
   0  -2   0 468.481 27.2990   1
   0   2   0 446.419 17.0681   4
   0   2   1 84192.4 315.164   1
   0  -2  -1 81787.1 313.119   2
   0  -2  -1 82175.7 326.958   1
   0   2   1 86235.4 328.880   2
   0   2   1 84966.6 327.878   3
   0  -2  -1 79956.2 326.088   3
   0  -2   1 83004.1 351.027   2
   0   2   1 83110.9 273.800   4
   0  -2   1 82961.7 299.485   3
   0   2  -1 82676.5 278.205   3
   0   2   2 82823.8 281.677   1
   0  -2  -2 78752.2 346.339   3
   0   2   2 81137.6 345.713   3
   0  -2   2 78689.3 358.838   2
   0   2   2 80518.7 310.804   4
   0  -2  -2 79015.6 304.122   4
   0   2   2 81109.9 308.706   2
   0  -2  -2 81250.2 300.418   1
   0  -2  -2 79569.6 289.199   2
   0  -2  -3 197901. 426.908   2
   0   2   3 197833. 582.690   3
   0   2   3 203552. 562.880   4
   0  -2  -3 196498. 583.130   3
   0  -2  -3 193458. 536.056   4
   0  -2   3 196921. 590.950   2
   0  -2  -3 199555. 432.737   1
   0  -2  -4 63922.7 230.474   1
   0   2  -4 66605.8 272.050   4
   0   2   4 67335.9 260.242   2
   0  -2  -4 64275.2 355.366   3
   0   2   4 66833.2 197.195   1
   0  -2   4 65226.6 350.786   2
   0  -2  -4 64302.8 340.168   4
   0   2   4 65724.2 351.248   4
   0  -2  -5 22146.4 219.409   3
   0   2  -5 22969.0 181.351   4
   0  -2   5 22020.1 213.255   2
   0   2   5 23058.8 112.129   1
   0   2   5 22385.5 145.132   2
   0  -2  -5 22343.7 129.737   1
   0  -2  -5 22265.4 218.436   4
   0   2   6 26372.1 156.191   2
   0   2  -6 26540.4 223.820   4
   0  -2  -6 27214.8 255.947   3
   0  -2  -6 26937.6 137.423   1
   0  -2   6 26478.1 246.139   2
   0  -2  -6 26404.6 257.299   4
   0   2  -7 96672.4 466.961   4
   0  -2   7 96524.2 489.945   2
   0  -2  -7 96423.8 520.741   4
   0  -2  -7 96622.3 266.547   1
   0  -2  -7 97302.1 513.658   3
   0  -2  -8 2963.43 94.4694   3
   0  -2  -8 3084.68 50.5388   1
   0  -2  -8 2962.96 99.9725   4
   0  -2   8 3106.66 92.1533   2
   0   2  -8 3261.56 90.6133   4
   0   2  -9 1060.24 55.6919   4
   0  -2  -9 1060.43 61.9563   4
   0  -2   9 992.192 54.3101   2
   0  -2  -9 1022.95 58.3089   3
   0  -2  -9 1050.81 31.3370   1
   0  -2  10 1336.55 64.6346   2
   0   2 -10 1197.86 63.2714   4
   0  -2 -10 1253.96 71.3890   4
   0  -2 -10 1162.56 64.8214   3
   0  -2 -10 1311.11 37.1701   1
   0  -2 -11 378.113 21.6869   1
   0  -2 -11 304.056 39.8938   4
   0   2 -11 377.585 38.9318   4
   0  -2  11 376.577 37.2134   2
   0  -2 -12 9271.08 111.436   1
   0  -2  12 9653.43 185.500   2
   0   2 -12 9981.91 200.500   4
   0  -2 -12 9409.07 211.840   4
   0   2 -13 20203.1 298.819   4
   0  -2 -13 19914.5 170.945   1
   0  -2 -13 20105.7 325.431   4
   0  -2  13 20531.5 279.450   2
   0  -2 -14 426.982 53.4940   4
   0  -2  14 488.151 47.8040   2
   0   2 -14 385.663 44.9865   4
   0  -2 -14 535.475 31.2970   1
   0   2 -15 46.8521 18.1895   4
   0   2  15 62.1504 13.9626   2
   0  -2 -15 50.5770 26.2318   4
   0  -2 -15 164.261 19.5741   1
   0  -2  15 74.7511 23.8521   2
   0  -2 -16 11809.1 275.490   4
   0  -2 -16 11517.0 149.763   1
   0  -2  16 11580.5 233.288   2
   0   2 -16 11646.7 256.945   4
   0   2  16 11407.1 173.333   2
   0   2  17 14142.3 203.100   2
   0  -2 -17 14849.2 176.493   1
   0  -2  17 15383.2 278.743   2
   0   2 -17 14868.5 301.219   4
   0  -2 -17 14696.3 317.217   4
   0   2 -18 363.425 51.3224   4
   0  -2 -18 421.050 60.3313   4
   0  -2 -18 454.491 34.2534   1
   0  -2  18 436.434 51.6822   2
   0   2  18 356.496 35.5918   2
   0  -2  19 804.380 70.0174   2
   0   2 -19 712.216 72.6001   4
   0   2  19 715.739 49.7816   2
   0  -2 -19 748.377 43.7921   1
   0  -2 -19 751.552 78.3071   4
   0  -2 -20 97.5309 19.2284   1
   0  -2  20 98.1517 30.1414   2
   0   2  20 115.575 23.2875   2
   0   2 -20 125.029 35.7787   4
   0  -2 -20 108.166 39.8978   4
   0  -2 -21 2113.20 140.213   4
   0   2 -21 2034.63 130.421   4
   0  -2  21 2051.79 113.517   2
   0  -2 -21 2106.82 77.4789   1
   0   2  21 2071.95 89.5808   2
   0  -2  22 29.8723 24.2609   2
   0   2 -22 28.6793 21.9880   4
   0   2  22 9.61464 12.9050   2
   0  -2 -22-26.1473 28.8289   4
   0  -2 -22 36.0013 15.8466   1
   0  -2  23 646.688 69.5232   2
   0   2 -23 413.556 63.9211   4
   0  -2 -23 600.548 81.6172   4
   0   2 -24 497.895 71.7247   4
   0  -2 -24 462.227 70.6126   4
   0  -2  24 569.285 66.3749   2
   0   2 -25 207.569 48.5579   4
   0  -2  25 202.178 43.8558   2
   0  -2 -25 151.268 49.8438   4
   0  -2  26 30.2358 27.2725   2
   0  -2 -26-4.01852 29.9245   4
   0   2 -26 39.4181 30.1074   4
   0  -2 -27 758.550 99.5008   4
   0  -2  27 938.248 90.7728   2
   0   2 -27 774.666 96.6848   4
   0  -2 -28 1599.43 150.666   4
   0   2 -28 1710.99 144.621   4
   0  -2  28 1533.03 114.476   2
   0   2 -29 102.807 42.1828   4
   0  -2 -29-9.24614 28.0739   4
   0  -2 -30 165.082 60.6706   4
   0   2 -30 326.635 73.9812   4
   0  -2 -31-15.7260 32.4868   4
   0   2 -31 95.7368 42.7850   4
   0   2 -32 1.73403 32.6696   4
   0  -3   0-3.17194 4.30696   4
   0  -3   0 8.90949 9.01393   2
   0   3   0-4.83794 4.19637   4
   0  -3   0-2.28505 6.06043   3
   0  -3   0-1.12780 9.20090   1
   0   3   0-2.21090 4.39848   3
   0  -3   1 120.380 18.2903   2
   0  -3  -1 121.361 17.0502   2
   0  -3   1 116.311 15.1889   3
   0  -3  -1 101.417 16.0810   1
   0   3  -1 128.771 10.2747   4
   0  -3  -1 118.199 12.0100   4
   0   3  -1 133.683 13.8106   3
   0   3   1 109.036 14.4623   3
   0  -3  -1 93.1958 14.4092   3
   0   3   1 120.489 12.6236   4
   0   3   1 104.927 13.9983   1
   0   3   2 819.050 36.1604   1
   0  -3  -2 813.371 40.5973   1
   0  -3   2 734.033 35.3119   3
   0   3   2 767.720 34.0566   4
   0  -3  -2 739.822 36.2157   2
   0  -3   2 684.985 41.7250   2
   0  -3  -2 723.970 39.6374   3
   0  -3  -2 728.199 32.6493   4
   0   3  -2 742.708 21.9888   4
   0  -3  -3 5.40297 6.46092   1
   0  -3  -3-1.17920 8.36266   3
   0  -3  -3-3.21938 6.36223   2
   0   3   3-4.20990 4.83092   1
   0  -3   3 15.8001 6.82209   3
   0   3   3-1.21319 6.42109   4
   0  -3  -3-2.21026 6.36011   4
   0  -3   3-3.38658 12.3440   2
   0  -3   4 1763.47 69.7703   2
   0  -3  -4 1724.10 49.2448   2
   0   3   4 1905.97 46.7793   1
   0   3  -4 1772.69 43.3960   4
   0  -3   4 1691.72 52.5065   3
   0  -3  -4 1667.24 65.5873   3
   0  -3  -4 1810.34 62.2628   4
   0  -3  -4 1760.34 53.5634   1
   0  -3  -5 163.854 19.9603   1
   0  -3   5 43.7241 16.6252   2
   0  -3  -5 306.504 31.8348   4
   0  -3  -5 73.6176 16.7182   3
   0   3   5 202.339 15.4309   1
   0  -3  -6 11614.6 179.812   4
   0   3  -6 11211.1 138.314   4
   0   3   6 11633.7 98.4271   1
   0  -3   6 11391.1 185.327   2
   0  -3  -6 11575.8 185.269   3
   0  -3  -6 11481.7 121.752   1
   0  -3  -7 362.684 21.3559   1
   0   3   7 377.829 17.3396   1
   0   3  -7 322.312 27.0131   4
   0  -3   7 291.355 33.3316   2
   0  -3  -7 348.310 33.5944   4
   0  -3  -7 380.828 36.4356   3
   0  -3  -8 4597.56 128.783   4
   0   3  -8 4775.55 108.399   4
   0  -3   8 4487.04 122.859   2
   0  -3  -8 4561.26 73.9500   1
   0  -3  -8 4705.63 127.523   3
   0  -3  -9 787.020 55.3537   3
   0  -3  -9 741.553 29.9024   1
   0  -3  -9 733.170 56.0928   4
   0   3  -9 774.088 46.0064   4
   0  -3   9 690.760 50.0184   2
   0  -3 -10 789.609 57.2590   3
   0   3 -10 788.248 49.5419   4
   0  -3 -10 861.015 61.7832   4
   0  -3  10 866.416 59.0283   2
   0  -3 -10 816.920 30.5776   1
   0  -3  11 7330.79 170.236   2
   0  -3 -11 7516.07 187.579   4
   0  -3 -11 7282.77 175.549   3
   0  -3 -11 7433.43 94.3824   1
   0   3 -11 7481.22 164.420   4
   0   3 -12 398.320 39.8798   4
   0  -3 -12 385.879 47.7254   4
   0  -3  12 382.109 43.5352   2
   0  -3 -12 349.761 42.3360   3
   0  -3 -12 401.397 22.7414   1
   0  -3  13 260.791 38.7570   2
   0  -3 -13 314.813 46.2867   4
   0  -3 -13 251.520 18.9951   1
   0   3 -13 163.774 27.0413   4
   0  -3  14 12935.3 247.518   2
   0   3 -14 12811.6 246.227   4
   0  -3 -14 12871.7 138.237   1
   0  -3 -14 13491.6 280.128   4
   0  -3 -15 128.292 15.5811   1
   0  -3  15 105.691 28.9127   2
   0   3 -15 79.3917 23.3014   4
   0  -3 -15 188.811 47.2579   4
   0   3 -16 5726.48 177.501   4
   0  -3  16 5801.10 174.826   2
   0  -3 -16 5800.75 100.406   1
   0  -3 -16 6126.68 204.191   4
   0  -3  17 262.285 44.6240   2
   0   3  17 220.579 25.4906   2
   0  -3 -17 228.154 43.5962   4
   0  -3 -17 224.834 20.7609   1
   0   3 -17 203.594 36.6480   4
   0   3 -18 612.861 64.4786   4
   0  -3  18 644.484 65.5259   2
   0   3  18 534.304 39.2589   2
   0  -3 -18 572.777 33.6976   1
   0  -3 -18 603.010 74.4385   4
   0   3 -19 2094.46 121.579   4
   0  -3 -19 2208.00 138.405   4
   0  -3 -19 2104.54 66.9163   1
   0  -3  19 2158.60 117.044   2
   0   3  19 1903.52 76.4615   2
   0  -3  20 9548.84 248.902   2
   0   3  20 8331.40 163.671   2
   0   3 -20 9624.59 264.415   4
   0  -3 -20 9575.74 290.211   4
   0   3 -21 1445.70 106.888   4
   0  -3  21 1472.64 102.086   2
   0  -3 -21 1488.43 118.356   4
   0   3 -22 92.2174 32.1126   4
   0  -3  22 88.7862 28.2911   2
   0  -3 -22 86.6004 35.1064   4
   0  -3  23 3741.10 170.134   2
   0  -3 -23 3771.39 199.533   4
   0   3 -23 3686.69 181.045   4
   0  -3  24 1996.16 129.296   2
   0   3 -24 1795.65 130.718   4
   0  -3 -24 1679.98 136.571   4
   0  -3 -25 149.241 49.7990   4
   0   3 -25 212.386 48.6082   4
   0  -3  25 328.800 57.2245   2
   0  -3  26 5623.41 223.993   2
   0  -3 -26 5817.02 268.110   4
   0   3 -26 5467.29 241.501   4
   0  -3 -27 19.0593 31.6833   4
   0  -3  27 61.4671 37.9738   2
   0   3 -27 79.4206 44.6330   4
   0  -3 -28 14459.6 445.297   4
   0  -3  28 14036.4 363.270   2
   0   3 -28 14255.1 407.185   4
   0  -3  29 540.872 77.1900   2
   0  -3 -29 512.748 90.2562   4
   0   3 -29 409.585 73.6824   4
   0   3 -30 508.292 82.1941   4
   0  -3 -30 552.682 93.2548   4
   0   3 -31-29.4957 24.8960   4
   0   4   0 155598. 436.500   4
   0  -4   0 155336. 648.871   2
   0  -4   0 155185. 617.378   3
   0  -4  -1 60725.7 423.106   1
   0  -4   1 58808.9 415.161   2
   0  -4  -1 58713.0 393.115   3
   0  -4  -1 60636.0 280.631   4
   0   4  -1 57789.8 241.028   4
   0  -4   1 59028.2 377.905   3
   0   4   1 59102.8 297.809   4
   0  -4  -1 58511.1 387.702   2
   0  -4  -2 1363.14 47.2675   4
   0   4   2 1389.66 49.7368   4
   0  -4   2 1394.62 66.8210   2
   0  -4  -2 1594.64 67.4517   1
   0  -4  -2 1396.00 61.6514   3
   0  -4  -2 1462.72 59.9012   2
   0   4  -2 1396.61 34.5255   4
   0  -4   2 1544.48 59.5901   3
   0   4  -3 1071.54 29.2609   4
   0  -4  -3 1154.43 54.9077   1
   0  -4  -3 1144.83 50.9112   2
   0  -4  -3 1177.80 58.7668   3
   0  -4  -3 1185.03 48.2140   4
   0  -4   3 1178.64 62.4658   2
   0  -4   3 1114.51 51.2179   3
   0   4  -4 1969.47 40.5263   4
   0  -4   4 1956.92 82.4178   2
   0  -4  -4 1909.85 77.3255   3
   0  -4  -4 1986.54 68.2908   4
   0  -4  -4 2001.37 69.0088   1
   0  -4  -4 1958.89 62.9333   2
   0  -4   4 1918.96 66.3111   3
   0   4   5 27441.9 203.778   1
   0  -4   5 27043.6 245.686   3
   0  -4   5 27181.1 311.384   2
   0  -4  -5 27511.6 274.216   4
   0   4  -5 26609.8 181.953   4
   0  -4  -5 27116.2 300.000   3
   0  -4  -5 26878.0 242.774   1
   0  -4  -5 26972.5 226.246   2
   0  -4  -6 9723.36 184.928   3
   0  -4  -6 9601.37 172.303   4
   0  -4   6 9355.27 146.377   3
   0   4  -6 9637.85 121.610   4
   0  -4   6 9507.09 187.635   2
   0   4   6 9654.63 110.001   1
   0  -4  -6 9671.87 140.243   1
   0  -4  -7 1642.02 55.3421   1
   0  -4  -7 1639.76 75.8735   4
   0  -4   7 1639.08 81.5816   2
   0  -4  -7 1641.14 78.8807   3
   0   4   7 1659.19 43.0795   1
   0   4  -7 1757.03 57.7168   4
   0   4   8 21749.7 146.984   1
   0  -4  -8 22104.1 195.436   1
   0  -4  -8 22612.1 302.538   3
   0  -4  -8 22606.3 291.862   4
   0   4  -8 22418.0 223.248   4
   0  -4   8 21752.0 299.464   2
   0  -4   9 2590.52 105.139   2
   0  -4  -9 2535.73 102.950   4
   0  -4  -9 2666.17 108.222   3
   0   4  -9 2731.85 84.0550   4
   0  -4  -9 2525.37 64.4395   1
   0  -4 -10 581.359 29.9374   1
   0  -4  10 674.781 58.0688   2
   0   4 -10 569.841 41.0366   4
   0  -4 -10 546.539 51.1220   4
   0  -4 -10 532.338 51.4737   3
   0   4 -11 131.491 23.3981   4
   0  -4 -11 117.736 13.8913   1
   0  -4  11 157.249 34.6226   2
   0  -4 -11 69.7609 20.0265   4
   0  -4 -11 123.403 28.1675   3
   0  -4 -12 4328.51 151.809   4
   0   4 -12 4393.92 126.674   4
   0  -4 -12 4107.18 77.6302   1
   0  -4 -12 4351.17 148.535   3
   0  -4  12 4500.38 150.029   2
   0  -4 -13 14442.6 146.485   1
   0  -4 -13 16483.6 296.488   3
   0  -4 -13 15477.8 298.089   4
   0   4 -13 15919.9 252.861   4
   0  -4  13 15842.7 285.749   2
   0   4 -14 690.252 56.1376   4
   0  -4 -14 636.320 64.8280   4
   0  -4 -14 650.775 31.7987   1
   0  -4  14 702.566 65.4819   2
   0  -4 -15 3247.98 70.6125   1
   0  -4  15 3503.38 141.930   2
   0  -4 -15 3599.23 155.904   4
   0   4 -15 3492.53 130.989   4
   0   4 -16 8138.30 207.443   4
   0  -4 -16 7353.66 106.122   1
   0  -4 -16 7982.10 237.329   4
   0  -4  16 8493.33 224.730   2
   0  -4  17 30.2158 27.9458   2
   0  -4 -17-20.4238 30.9942   4
   0   4 -17 1.51193 15.5628   4
   0  -4  18 2623.84 133.983   2
   0  -4 -18 2269.53 135.106   4
   0   4 -18 2476.61 124.641   4
   0  -4  19 68.3843 32.6935   2
   0  -4 -19 28.3828 25.4152   4
   0   4 -19 42.4490 22.6006   4
   0  -4  20 450.549 61.0735   2
   0  -4 -20 215.613 43.8301   4
   0   4 -20 367.123 52.8869   4
   0  -4  21-28.3540 30.3068   2
   0   4 -21 19.3604 19.6418   4
   0  -4 -21-26.4073 33.2196   4
   0   4 -22 427.177 60.8260   4
   0  -4  22 486.776 68.0990   2
   0  -4 -22 458.090 71.7761   4
   0   4 -23-0.71890 24.8188   4
   0  -4  23-18.6623 38.3906   2
   0  -4 -23-20.7293 32.2038   4
   0  -4  24 368.500 59.7622   2
   0  -4 -24 343.384 65.3589   4
   0   4 -24 342.985 56.9111   4
   0  -4 -25 354.980 69.2541   4
   0   4 -25 345.853 57.1427   4
   0  -4  25 344.957 60.8931   2
   0   4 -26 799.581 89.7904   4
   0  -4  26 620.913 81.4665   2
   0  -4 -26 836.205 106.234   4
   0  -4 -27 484.599 85.4531   4
   0   4 -27 462.393 69.6664   4
   0  -4  27 464.945 67.8773   2
   0  -4  28-20.1566 27.3980   2
   0  -4 -28-38.2612 36.2546   4
   0  -4  29 508.735 76.1375   2
   0   4 -29 453.910 72.8791   4
   0  -4 -29 489.332 89.7322   4
   0  -4 -30 8.37459 31.6444   4
   0  -4  30-56.4857 33.7412   2
   0  -5   0-3.13888 8.83270   3
   0   5   0 6.21871 5.48526   4
   0  -5   0-10.3144 17.9779   2
   0   5   1 201.827 19.5578   4
   0  -5  -1 207.715 28.2354   2
   0  -5  -1 204.700 26.7161   3
   0  -5   1 214.795 30.7310   2
   0   5  -1 183.953 14.8069   4
   0  -5   1 209.055 26.9880   3
   0  -5   2 4716.86 134.872   2
   0  -5  -2 5092.27 95.3253   4
   0  -5  -2 4904.13 130.423   3
   0  -5  -2 5034.08 124.715   2
   0   5  -2 4341.33 63.6769   4
   0  -5   2 4826.83 123.813   3
   0  -5  -3 659.631 37.9956   4
   0  -5   3 648.556 45.9838   3
   0  -5  -3 747.677 46.9270   2
   0  -5   3 714.067 55.7259   2
   0   5  -3 540.035 20.7058   4
   0  -5  -3 655.831 49.2301   3
   0  -5   4 7288.14 173.153   2
   0   5  -4 6649.05 71.9386   4
   0  -5  -4 7702.73 154.723   1
   0  -5  -4 7432.18 167.837   3
   0  -5  -4 7409.35 134.673   4
   0  -5  -4 7430.87 140.720   2
   0  -5   4 7344.28 149.990   3
   0   5  -5 9.55391 3.14271   4
   0  -5  -5 19.7992 11.3410   1
   0  -5  -5 18.9764 11.2100   4
   0  -5  -5 11.4419 10.6920   2
   0   5  -5 14.2800 4.77041   4
   0  -5   5-7.46111 18.4296   2
   0  -5  -5 30.3036 14.7210   3
   0  -5   5 16.2429 9.40388   3
   0  -5   6 1169.31 74.8571   2
   0  -5  -6 1212.64 71.4576   3
   0  -5   6 1156.51 59.6605   3
   0  -5  -6 1181.41 63.1462   4
   0  -5  -6 1122.92 56.0063   1
   0  -5  -6 1108.08 51.0111   2
   0   5  -6 1111.08 37.0142   4
   0   5  -6 1143.82 34.6120   4
   0  -5   7 1257.41 78.3852   2
   0  -5  -7 1289.39 75.7211   3
   0   5  -7 1251.68 43.6974   4
   0  -5  -7 1256.68 69.1349   4
   0  -5   7 1173.98 59.8004   3
   0  -5  -7 1260.27 56.8749   1
   0  -5  -8 24.3826 15.7488   4
   0   5  -8 1.61869 6.06939   4
   0  -5  -8 9.76948 7.44078   1
   0  -5  -8-11.0819 12.6526   3
   0  -5   8 26.5417 13.9638   3
   0  -5  -9 1726.31 92.4776   3
   0  -5   9 1836.26 77.8247   3
   0  -5  -9 1734.30 61.0336   1
   0   5  -9 1739.79 61.5861   4
   0  -5  -9 1787.23 91.5514   4
   0  -5   9 1686.87 93.5079   2
   0  -5  10 138.824 25.1767   3
   0  -5 -10 111.704 16.1470   1
   0  -5  10 121.809 32.6958   2
   0  -5 -10 107.501 27.9023   4
   0  -5 -10 100.150 23.0612   3
   0   5 -10 132.806 19.4996   4
   0  -5  11 9694.48 229.918   2
   0  -5 -11 10149.2 236.485   3
   0  -5 -11 9850.63 228.044   4
   0   5 -11 9700.88 167.514   4
   0  -5 -11 8937.09 126.068   1
   0  -5 -12 252.498 40.9395   4
   0   5 -12 270.624 30.8045   4
   0  -5  12 297.134 46.2028   2
   0  -5 -12 245.053 43.1992   3
   0  -5 -12 219.948 19.7270   1
   0  -5  13 2639.54 126.365   2
   0   5 -13 2920.77 103.906   4
   0  -5 -13 2268.20 58.8521   1
   0  -5 -13 2666.59 128.159   3
   0  -5 -13 2825.45 132.502   4
   0  -5 -14 6088.51 194.501   3
   0  -5  14 6024.60 193.668   2
   0   5 -14 6282.14 160.100   4
   0  -5 -14 6246.06 202.301   4
   0  -5  15 2476.67 128.950   2
   0   5 -15 2790.39 112.623   4
   0  -5 -15 2863.49 143.776   4
   0  -5 -16 2889.73 149.123   4
   0  -5  16 2799.67 139.882   2
   0   5 -16 2802.18 118.097   4
   0  -5 -17 27.9123 24.7739   4
   0   5 -17 83.8517 26.3774   4
   0  -5  17 56.5341 27.0293   2
   0   5 -18 271.019 40.7616   4
   0  -5  18 355.467 56.2078   2
   0  -5 -18 244.436 50.6776   4
   0  -5  19 4812.91 194.154   2
   0  -5 -19 4753.26 207.324   4
   0   5 -19 4684.16 169.166   4
   0  -5  20 41.9937 28.3734   2
   0  -5 -20 29.9385 25.0958   4
   0   5 -20 20.4870 20.4301   4
   0   5 -21 4237.26 172.846   4
   0  -5 -21 4216.04 206.701   4
   0  -5  21 4371.36 194.512   2
   0  -5  22 243.284 51.5250   2
   0   5 -22 267.736 47.0413   4
   0  -5 -22 411.203 71.1738   4
   0  -5 -23 7896.29 299.873   4
   0   5 -23 7883.45 250.392   4
   0  -5  23 7381.85 264.708   2
   0  -5  24 1599.38 127.589   2
   0  -5 -24 1607.10 141.063   4
   0  -5  25 2373.89 156.258   2
   0  -5 -25 2404.93 175.516   4
   0  -5  26 521.392 78.6448   2
   0  -5 -26 590.089 92.1303   4
   0  -5 -27-44.7224 42.6284   4
   0  -5  27-45.0491 37.4027   2
   0  -5  28 415.276 70.9842   2
   0  -5 -28 469.625 83.9763   4
   0  -5  29 689.743 90.8977   2
   0  -5 -29 758.388 108.444   4
   0  -5  30 3306.70 196.038   2
   0  -6   0 2876.46 110.785   2
   0   6   0 2476.21 61.9727   4
   0  -6   0 2958.55 105.836   3
   0  -6   1 2660.16 100.604   3
   0  -6  -1 2540.94 99.6159   3
   0  -6  -1 2503.30 100.937   2
   0  -6   1 2476.91 105.416   2
   0  -6   2 2525.23 108.949   2
   0  -6  -2 2625.79 103.809   3
   0  -6   2 2598.65 99.9611   3
   0  -6  -2 2707.74 101.343   2
   0  -6  -3 10509.1 209.874   3
   0  -6  -3 10558.1 152.348   4
   0  -6   3 10207.8 222.786   2
   0  -6  -3 10187.4 190.094   2
   0  -6   3 10063.6 194.848   3
   0  -6  -4 6396.70 128.936   4
   0  -6   4 6255.69 154.142   3
   0  -6  -4 6333.64 167.768   3
   0  -6   4 6304.97 178.879   2
   0  -6  -4 6255.11 143.671   2
   0  -6   5 99.1087 20.3325   3
   0  -6  -5 95.3694 19.9241   2
   0  -6   5 100.085 34.1036   2
   0  -6  -5 81.2604 22.3828   3
   0  -6  -5 76.4936 16.2837   4
   0  -6  -6 2133.34 79.3878   2
   0  -6   6 2159.22 108.127   2
   0  -6  -6 2209.30 104.738   3
   0  -6  -6 2088.90 84.7819   4
   0  -6   6 2360.70 93.7264   3
   0  -6   7 6843.36 195.314   2
   0  -6  -7 6961.25 190.084   3
   0  -6   7 7081.79 166.315   3
   0  -6  -7 7292.99 166.676   4
   0  -6   8 7313.41 167.575   3
   0  -6  -8 7261.95 176.170   4
   0  -6  -8 7212.72 194.186   3
   0  -6   8 6936.86 198.835   2
   0  -6  -9 7711.29 205.838   3
   0   6  -9 7109.83 102.160   4
   0  -6  -9 7533.86 187.277   4
   0  -6   9 7458.11 210.839   2
   0  -6   9 7569.91 172.079   3
   0  -6  10 203.791 30.5018   3
   0  -6  10 152.086 37.4624   2
   0   6 -10 220.145 20.9059   4
   0  -6 -10 220.952 38.4701   3
   0  -6 -10 222.723 37.0141   4
   0  -6 -11 13400.1 270.731   4
   0  -6 -11 13291.4 286.234   3
   0  -6  11 13079.1 236.687   3
   0  -6  11 13019.6 288.872   2
   0   6 -11 12826.8 169.203   4
   0  -6  12 16231.2 264.475   3
   0  -6  12 15545.9 319.989   2
   0  -6 -12 16186.6 312.920   4
   0  -6 -12 15707.8 315.562   3
   0   6 -12 15599.5 202.547   4
   0  -6  13 314.747 39.6262   3
   0  -6 -13 197.254 37.9996   4
   0  -6  13 188.991 40.4838   2
   0  -6 -13 215.221 41.1649   3
   0   6 -13 280.957 31.0030   4
   0   6 -14 737.323 50.2722   4
   0  -6  14 806.728 63.1993   3
   0  -6 -14 798.458 76.5993   4
   0  -6  14 696.234 73.0470   2
   0  -6 -14 716.885 71.5774   3
   0  -6  15 2360.30 134.418   2
   0  -6 -15 2343.94 132.985   4
   0  -6  15 2438.22 112.652   3
   0  -6 -15 2158.57 125.296   3
   0  -6 -16 56.5763 30.4469   4
   0  -6  16 28.1559 27.1563   2
   0  -6 -17 6258.08 233.803   4
   0  -6  17 5941.38 219.928   2
   0  -6  18 1083.47 98.2011   2
   0  -6 -18 1246.38 108.788   4
   0  -6  19 1173.91 102.722   2
   0  -6 -19 1163.23 108.965   4
   0  -6 -20 38.0860 30.5014   4
   0  -6  20 30.8980 32.8883   2
   0  -6 -21 7653.98 284.898   4
   0  -6  21 7423.00 266.319   2
   0  -6  22 90.7954 41.8694   2
   0  -6 -22 126.434 44.6663   4
   0  -6 -23 388.832 68.4365   4
   0  -6  23 461.502 70.7819   2
   0  -6 -24 815.413 101.710   4
   0  -6  24 774.892 92.3556   2
   0  -6  25 155.101 51.7207   2
   0  -6 -25 129.167 48.6607   4
   0  -6  26 44.4065 36.2269   2
   0  -6 -26 14.3954 34.7429   4
   0  -6 -27 518.187 87.6441   4
   0  -6  27 677.291 91.7467   2
   0  -6  28 539.626 84.1031   2
   0  -6 -28 669.266 100.679   4
   0  -7   0-11.1176 20.9143   2
   0  -7   0-2.54930 12.5020   3
   0  -7  -1-21.4245 20.2357   2
   0  -7   1-12.8932 20.7495   2
   0  -7  -1-6.24356 15.4379   3
   0  -7   1 3.80428 15.3142   3
   0  -7  -2 107.614 24.8632   3
   0  -7  -2 116.436 27.2061   2
   0  -7   2 138.955 31.2247   2
   0  -7   2 148.582 28.6449   3
   0  -7   3 1562.63 94.4113   2
   0  -7  -3 1648.69 84.3345   2
   0  -7   3 1509.80 82.7738   3
   0  -7  -3 1458.65 86.2480   3
   0  -7  -4 655.667 51.8741   2
   0  -7   4 684.405 55.6449   3
   0  -7   4 734.131 69.7313   2
   0  -7  -4 765.123 44.3112   4
   0  -7  -4 667.494 59.5299   3
   0  -7   5 1482.10 96.8011   2
   0  -7  -5 1663.63 70.5220   4
   0  -7  -5 1570.79 92.3204   3
   0  -7  -5 1592.70 76.9473   2
   0  -7   5 1406.43 81.2551   3
   0  -7   6 216.296 38.9405   2
   0  -7  -6 204.026 33.3302   3
   0  -7  -6 195.565 28.0045   4
   0  -7   6 239.575 33.7803   3
   0  -7  -6 175.192 26.2515   2
   0  -7  -7 2711.07 103.181   4
   0  -7  -7 2782.65 126.707   3
   0  -7   7 2625.31 109.730   3
   0  -7   7 2585.64 130.116   2
   0  -7   8 2052.76 117.995   2
   0  -7   8 1916.12 93.8932   3
   0  -7  -8 1964.19 92.4398   4
   0  -7  -8 1849.20 106.595   3
   0  -7  -9 196.463 32.0722   4
   0  -7  -9 186.909 39.4691   3
   0  -7   9 181.929 31.4574   3
   0  -7   9 206.984 43.9606   2
   0  -7 -10 2125.44 116.839   3
   0  -7  10 2128.47 123.623   2
   0  -7 -10 2241.94 108.280   4
   0  -7  10 2139.00 101.629   3
   0  -7 -11 1196.37 90.6075   3
   0  -7  11 1134.72 93.6061   2
   0  -7  11 1152.10 76.2154   3
   0  -7 -11 1110.46 80.0088   4
   0  -7  12 3129.76 126.078   3
   0  -7 -12 3087.74 136.832   4
   0  -7 -12 2944.47 143.204   3
   0  -7  12 2924.48 149.795   2
   0  -7 -13 57.3792 23.6792   4
   0  -7  13 69.1288 23.1150   3
   0  -7  13 44.5995 29.6921   2
   0  -7 -13 69.3832 27.7781   3
   0  -7 -14 195.759 41.0395   4
   0  -7  14 142.441 39.2239   2
   0  -7  14 147.044 30.3926   3
   0  -7 -14 182.162 39.4856   3
   0  -7 -15 73.4493 28.9981   3
   0  -7 -15 48.0096 26.3087   4
   0  -7  15 111.830 37.4421   2
   0  -7  15 113.675 27.6157   3
   0  -7  16 32.4863 17.4851   3
   0  -7 -16 60.7287 29.1900   4
   0  -7  16 102.147 41.2077   2
   0  -7  17 758.158 69.8355   3
   0  -7  17 708.940 83.5270   2
   0  -7 -17 841.121 86.7848   4
   0  -7  18 631.700 64.8652   3
   0  -7  18 597.364 81.3782   2
   0  -7 -18 661.314 80.3414   4
   0  -7  19 537.133 62.3094   3
   0  -7 -19 594.556 78.9890   4
   0  -7  19 553.840 77.5686   2
   0  -7  20 972.533 101.428   2
   0  -7 -20 1148.85 110.363   4
   0  -7 -21 1693.05 136.274   4
   0  -7  21 1685.94 133.521   2
   0  -7 -22 290.895 61.6378   4
   0  -7  22 234.774 59.4048   2
   0  -7  23 218.458 55.9141   2
   0  -7 -23 252.476 64.2804   4
   0  -7 -24-22.1967 31.8310   4
   0  -7  24-22.2150 36.1346   2
   0  -7 -25 108.623 46.7173   4
   0  -7  25 186.705 51.8142   2
   0  -7 -26 1848.27 156.719   4
   0  -7  26 1969.58 159.214   2
   0  -8   0 751.832 66.2690   2
   0  -8   0 887.523 67.8886   3
   0  -8   1-17.3567 20.8394   3
   0  -8  -1 19.3747 13.3294   3
   0  -8  -1-6.97736 19.1069   2
   0  -8   1 0.07143 23.5116   2
   0  -8   2 2426.55 111.073   3
   0  -8  -2 2236.74 112.123   3
   0  -8  -2 2337.84 110.729   2
   0  -8   2 2400.77 122.184   2
   0  -8   3 1501.63 88.4779   3
   0  -8   3 1525.75 99.8261   2
   0  -8  -3 1563.51 94.8322   3
   0  -8  -3 1410.94 83.3842   2
   0  -8  -4 3251.92 137.565   3
   0  -8   4 3538.29 135.322   3
   0  -8   4 3074.95 141.973   2
   0  -8  -4 2981.55 117.480   2
   0  -8   5 111.760 31.9792   2
   0  -8  -5 117.867 26.2708   2
   0  -8  -5 113.430 24.8132   3
   0  -8   5 123.222 25.2649   3
   0  -8  -6 180.244 34.0670   3
   0  -8   6 198.334 43.9978   2
   0  -8   6 231.339 35.6083   3
   0  -8  -6 201.296 30.1963   2
   0  -8  -7 1302.24 92.8985   3
   0  -8   7 1247.46 95.3312   2
   0  -8   7 1361.34 85.2923   3
   0  -8   8 1.03602 13.4082   3
   0  -8  -8 7.26382 17.2106   3
   0  -8  -8 29.8840 15.7125   4
   0  -8   9 4420.90 154.154   3
   0  -8  -9 4591.45 146.853   4
   0  -8  -9 4222.84 169.793   3
   0  -8   9 4257.07 182.605   2
   0  -8 -10 66.3868 22.6543   4
   0  -8  10 71.7360 32.9743   2
   0  -8  10 53.1268 20.7318   3
   0  -8 -10 101.116 26.1568   3
   0  -8  11 1364.59 86.9415   3
   0  -8 -11 1341.57 101.630   3
   0  -8  11 1349.14 106.385   2
   0  -8 -11 1429.21 89.7771   4
   0  -8 -12 43.8208 18.8101   4
   0  -8  12 80.4579 37.0607   2
   0  -8 -12 34.1872 24.1512   3
   0  -8 -13 266.077 48.8322   3
   0  -8  13 265.659 51.8451   2
   0  -8 -13 373.429 52.1360   4
   0  -8 -14 3620.14 171.844   3
   0  -8  14 3795.62 185.521   2
   0  -8 -14 3964.23 165.388   4
   0  -8  15 115.836 41.2589   2
   0  -8 -15 32.6954 18.5667   4
   0  -8 -16 261.652 49.6368   4
   0  -8  16 300.221 57.7311   2
   0  -8 -17 1021.97 94.3049   4
   0  -8  17 905.845 97.7127   2
   0  -8 -18 2193.36 141.731   4
   0  -8  18 2306.87 155.801   2
   0  -8 -19 150.872 42.0334   4
   0  -8  19 248.375 56.4534   2
   0  -8 -20 45.9679 34.3689   4
   0  -8  20 23.6906 28.0297   2
   0  -8  21 91.2681 39.9036   2
   0  -8 -21 79.1871 39.3671   4
   0  -8  22 36.3861 36.8037   2
   0  -8 -22-4.81534 28.7219   4
   0  -8  23 358.235 74.1242   2
   0  -8 -23 374.202 73.7320   4
   0  -8 -24 724.220 96.1016   4
   0  -8 -25 493.074 80.3139   4
   0  -9   0 20.8388 16.9379   3
   0  -9   0-34.3868 30.4337   2
   0  -9   1 13.3371 21.0061   2
   0  -9  -1 85.1859 23.7274   3
   0  -9  -1 74.1619 25.2313   2
   0  -9  -2 774.978 70.0099   2
   0  -9  -2 913.291 75.3489   3
   0  -9   2 899.907 79.6768   2
   0  -9  -3 1523.23 98.7861   3
   0  -9   3 1581.74 109.115   2
   0  -9  -3 1431.73 89.6803   2
   0  -9   4 541.663 66.8342   2
   0  -9  -4 546.480 58.5941   3
   0  -9  -4 525.083 54.8828   2
   0  -9  -5 1457.24 98.5089   3
   0  -9   5 1548.90 110.454   2
   0  -9  -5 1509.13 88.5163   2
   0  -9  -6 44.4490 21.0467   3
   0  -9   6 73.6128 31.0711   2
   0  -9  -7 91.4021 27.8756   3
   0  -9   7 115.833 36.5966   2
   0  -9   8-12.0712 32.2510   2
   0  -9  -8 42.2282 22.1789   3
   0  -9  -9 140.597 36.4189   3
   0  -9   9 73.3125 35.0096   2
   0  -9  10 426.620 65.8936   2
   0  -9 -10 517.012 64.0775   3
   0  -9 -11 2036.31 127.909   3
   0  -9  11 2358.54 147.335   2
   0  -9  12 72.2891 37.3298   2
   0  -9 -12 72.9730 34.6394   3
   0  -9 -13 136.527 36.0438   3
   0  -9  13 216.436 54.4325   2
   0  -9  14 418.961 67.1318   2
   0  -9  15 803.751 95.1652   2
   0  -9  16 82.6613 40.9333   2
   0  -9  17 3660.69 202.553   2
   0  -9  18 1720.93 142.871   2
   0  -9  19 2556.03 176.847   2
   0  -9  20 362.784 71.0687   2
   0 -10   0 2875.16 142.186   2
   0 -10   1 256.099 50.5015   2
   0 -10  -1 313.903 48.0608   2
   0 -10   2 1386.96 103.700   2
   0 -10  -2 1488.21 99.7107   2
   0 -10  -3 617.734 62.5926   2
   0 -10   3 559.838 68.4309   2
   0 -10   4 45.7554 25.2152   2
   0 -10  -4 104.728 28.1466   2
   0 -10   5 62.8064 29.1638   2
   0 -10   6 96.5685 32.9226   2
   0 -10   7-20.8280 30.2643   2
   0 -10   8 463.197 70.2238   2
   0 -10   9 2250.65 148.844   2
   0 -10  10 549.978 76.3279   2
   0 -10  11 37.3991 28.3346   2
   0 -10  12 1662.32 132.678   2
   0 -10  13 363.649 71.1671   2
   0 -10  14 3104.97 187.705   2
   0 -10  15 123.475 44.0782   2
   0 -10  16 1425.83 131.042   2
   0 -10  17 1505.16 136.747   2
   0 -11   0 0.63800 25.4611   2
   0 -11  -1 5.74439 19.5960   2
   0 -11   1 23.6778 26.9725   2
   0 -11   2 412.311 62.0052   2
   0 -11  -2 366.173 54.4524   2
   0 -11  -3-16.8335 22.3345   2
   0 -11   3-12.7071 27.7289   2
   0 -11   4 805.094 86.2894   2
   0 -11   5 239.078 48.0175   2
   0 -11   6 962.950 98.3991   2
   0 -11   7 1219.47 111.487   2
   0 -11   8 77.5253 32.3659   2
   0 -11   9 0.12504 30.6374   2
   0 -11  10 918.000 99.3807   2
   0 -11  11 248.497 52.6493   2
   0 -11  12 730.279 90.5472   2
   0 -12   0 1249.83 103.499   2
   0 -12   1 1495.90 113.767   2
   0 -12  -1 1279.05 99.9526   2
   0 -12   2 186.479 45.3122   2
   0 -12   3 7962.27 267.682   2
   0 -12   4-5.42411 23.0187   2
   0 -12   5 1550.38 123.404   2
   1   0 -32 871.481 115.339   4
   1   0 -31-22.9476 35.7798   4
   1   0 -30 960.992 118.673   4
   1   0 -29-39.7838 43.2840   4
   1   0 -28 430.357 75.7447   4
   1   0 -27-27.6316 35.1287   4
   1   0 -26 2730.43 174.078   4
   1   0 -25 21.1043 27.4782   4
  -1   0  25 57.5879 22.2507   2
   1   0 -24 457.293 70.1977   4
  -1   0  24 466.015 50.6006   2
  -1   0  23 2.79018 14.0753   2
   1   0 -23-31.5265 34.7103   4
   1   0 -22 1129.39 105.885   4
  -1   0  22 1175.76 76.3615   2
  -1   0  21 21.4456 20.8092   2
   1   0 -21 20.9761 26.6150   4
   1   0 -20 2780.68 149.104   4
  -1   0  20 2727.64 111.002   2
   1   0 -19 3.75167 25.3737   4
  -1   0  19 10.7767 16.0214   2
   1   0 -18 8322.34 236.125   4
  -1   0  18 8719.73 181.852   2
  -1   0  17 50.8850 21.0566   2
   1   0 -17 116.403 40.5466   4
   1   0 -16 19752.2 337.937   4
  -1   0  16 19833.1 256.352   2
  -1   0  15 4.63179 12.1817   2
   1   0 -15 21.2631 29.0783   4
  -1   0  14 1454.99 63.6572   2
   1   0 -14 1383.99 84.2893   4
  -1   0  13 2.71577 10.8353   2
   1   0 -13 10.1948 15.2954   4
   1   0 -12 3208.90 117.302   4
  -1   0  12 3162.16 85.0357   2
  -1   0  11 6.71776 7.20079   2
   1   0 -11 6.70116 13.3356   4
  -1   0  10 5198.81 96.9333   2
   1   0 -10 5445.10 135.519   4
   1   0  -9 58.6800 19.4579   4
  -1   0   9 93.9223 18.1535   2
  -1   0   8 5132.08 83.1862   2
   1   0  -8 5083.27 77.0998   2
   1   0  -8 5090.39 116.495   4
   1   0  -7 6.83794 4.21634   2
   1   0  -7 9.91351 8.87536   4
  -1   0   7-5.09240 5.92987   2
   1   0  -6 18131.9 125.371   2
   1   0  -6 19082.8 191.567   4
  -1   0   6 18409.3 132.415   2
   1   0  -5-16.9508 9.94999   4
   1   0  -5-0.03454 3.01399   2
  -1   0   5-0.19133 3.78860   2
  -1   0   4 540.230 17.6899   2
   1   0  -4 498.584 25.6308   4
   1   0  -4 542.013 17.8769   2
   1   0  -3-2.37615 4.93509   4
   1   0  -3 15.5754 4.04846   2
  -1   0   3 2.50490 2.57556   2
   1   0   2 781.696 23.6720   1
  -1   0  -2 764.261 25.2478   3
  -1   0  -3-1.75485 3.79988   1
  -1   0  -3-4.81921 4.47328   3
   1   0   3 6.74933 4.01745   1
  -1   0  -4 3922.58 82.3244   4
  -1   0  -4 3955.05 68.7898   1
  -1   0  -4 3850.03 71.8597   3
  -1   0  -5 1.31507 5.71592   3
  -1   0  -5-0.10642 4.58643   1
  -1   0  -5-3.54972 8.38780   4
  -1   0  -6 995.955 42.9310   3
  -1   0  -6 1118.98 44.5191   1
  -1   0  -6 1015.49 49.8580   4
  -1   0  -7-2.25339 6.38181   1
  -1   0  -7-14.9925 11.8239   4
  -1   0  -8 40730.6 365.419   4
  -1   0  -9 7.71869 14.2395   4
   1   0   9 6.27423 8.78085   2
  -1   0 -10 11987.2 219.078   4
   1   0  10 11575.6 161.304   2
   1   0  11-3.18224 8.14850   2
  -1   0 -11-8.85224 17.0354   4
  -1   0 -12 15424.4 271.372   4
   1   0  12 15183.5 203.247   2
   1   0  13 13.0779 12.9475   2
  -1   0 -13-13.8634 16.8957   4
   1   0  14 2799.06 96.2805   2
  -1   0 -14 2970.83 128.818   4
   1   0  15 9.06785 12.2245   2
  -1   0 -15-12.7409 23.7816   4
   1   0  16 3492.33 116.898   2
  -1   0 -16 3464.20 149.420   4
   1   0  17-1.01288 13.2608   2
  -1   0 -17 12.4704 20.4670   4
   1   0  18 1732.25 88.7423   2
  -1   0 -18 1659.25 110.814   4
   1   0  19 11.5096 16.0345   2
  -1   0 -19-12.0441 23.6921   4
  -1   0 -20 1769.30 121.728   4
   1   0  20 1544.93 91.0785   2
  -1   0 -21-10.7936 25.0507   4
   1   0  21-24.8621 20.3316   2
   1   0  22 384.226 48.9839   2
  -1   0 -22 516.507 74.5369   4
   1   0  23-12.4982 22.3300   2
  -1   0 -23 59.1338 36.1212   4
   1   0  24 1288.64 92.7797   2
  -1   0 -24 1260.67 117.111   4
  -1   0 -25 14.5426 36.6069   4
   1   0  25-3.43816 17.8911   2
   1   0  26 919.702 81.1936   2
  -1   0 -26 962.942 109.025   4
  -1   0 -27 35.9616 35.2245   4
  -1   0 -28 1199.63 129.754   4
  -1   0 -29 21.6480 31.9738   4
  -1   0 -30 326.203 72.7955   4
  -1   0 -31 147.017 66.1544   4
   1  -1 -32 132.604 46.8706   4
   1   1 -32 147.716 55.5366   4
   1  -1 -31 489.392 85.9983   4
   1   1 -31 515.211 87.4216   4
   1   1 -30 335.718 69.0676   4
   1  -1 -30 330.469 72.1763   4
   1   1 -29 245.846 55.3459   4
   1  -1 -29 287.560 66.5555   4
   1  -1 -28-1.68814 28.3429   4
   1   1 -28-10.2145 27.7401   4
   1  -1 -27 623.906 88.6630   4
   1   1 -27 703.222 94.0708   4
  -1  -1  26 92.8978 29.9306   2
   1   1 -26 77.8446 42.8114   4
   1  -1 -26 97.9316 23.8106   1
   1  -1 -26 30.4829 35.4293   4
   1   1 -25 980.741 103.647   4
   1  -1 -25 1061.35 107.651   4
  -1  -1  25 1113.27 86.0896   2
   1  -1 -24 717.867 86.6695   4
   1   1 -24 691.918 82.6072   4
  -1  -1  24 713.031 68.4316   2
   1   1 -23 232.570 51.6245   4
   1  -1 -23 298.434 61.6504   4
  -1  -1  23 366.237 50.0072   2
  -1   1  23 258.613 36.6455   2
  -1   1  22 7854.52 181.971   2
   1  -1 -22 7422.65 260.703   4
   1   1 -22 7866.68 258.702   4
  -1  -1  22 7895.82 208.491   2
  -1  -1  21 2628.56 119.141   2
   1  -1 -21 2458.48 148.859   4
  -1   1  21 2597.31 101.858   2
   1   1 -21 2603.54 145.287   4
  -1   1  20 475.859 44.8490   2
   1  -1 -20 486.532 66.4678   4
  -1  -1  20 554.103 54.3554   2
   1   1 -20 471.995 62.2999   4
  -1   1  19 5796.84 143.044   2
   1   1 -19 5531.53 196.997   4
  -1  -1  19 5546.69 160.556   2
   1  -1 -19 5467.02 205.874   4
   1  -1 -18 2542.74 136.030   4
  -1   1  18 2490.58 90.9056   2
  -1  -1  18 2354.28 102.587   2
   1   1 -18 2391.32 126.450   4
  -1  -1  17 3330.55 117.748   2
   1  -1 -17 3480.44 153.283   4
   1   1 -17 3191.17 140.201   4
  -1   1  17 3319.79 99.8654   2
   1  -1 -16 22463.1 369.595   4
  -1  -1  16 22514.0 293.664   2
   1   1 -16 22466.8 352.148   4
  -1   1  16 22695.0 249.202   2
   1  -1 -15 435.939 59.9840   4
   1   1 -15 266.804 45.7178   4
  -1   1  15 302.151 29.2355   2
  -1  -1  15 330.110 41.1535   2
   1   1 -14 24058.2 336.739   4
  -1  -1  14 24163.0 282.931   2
   1  -1 -14 24351.2 355.257   4
  -1   1  14 24402.1 231.465   2
  -1   1  13 54116.5 320.907   2
   1   1 -13 54066.1 480.946   4
  -1  -1  13 53770.5 409.394   2
   1  -1 -13 53261.0 503.125   4
  -1   1  12 2216.70 61.6877   2
   1  -1 -12 2515.18 108.895   4
  -1  -1  12 2493.02 85.1092   2
   1   1 -12 2371.00 97.6343   4
  -1   1  11 64345.9 307.007   2
   1  -1 -11 63431.3 501.414   4
  -1  -1  11 63978.8 404.880   2
   1   1 -11 65893.4 479.753   4
   1  -1 -10 58042.1 453.754   4
  -1  -1  10 56652.9 365.518   2
   1   1 -10 56976.1 419.485   4
  -1   1  10 58052.9 267.265   2
  -1  -1   9 4773.20 100.236   2
   1  -1  -9 4970.59 127.272   4
   1   1  -9 5047.74 117.689   4
  -1   1   9 4769.50 69.8795   2
   1   1  -8 12774.2 173.426   4
  -1   1   8 12491.3 100.492   2
   1  -1  -8 12535.3 190.033   4
  -1  -1   8 12231.6 152.212   2
  -1  -1   7 133632. 478.757   2
  -1   1   7 132518. 287.481   2
   1   1  -7 134447. 516.305   4
   1  -1  -7 133434. 581.607   4
  -1  -1   6 17046.7 174.096   4
   1   1  -6 18173.2 170.144   2
   1  -1  -6 17052.4 194.199   4
   1  -1  -6 16921.5 123.482   1
  -1  -1   6 17543.3 163.332   2
   1   1  -6 17106.8 168.729   4
   1   1  -5 3867.53 71.6954   4
  -1  -1   5 3793.65 72.2246   4
   1   1  -5 4099.68 77.2175   2
   1  -1  -5 3655.49 54.4929   1
   1  -1  -5 3680.47 83.7987   4
  -1  -1   5 3981.96 74.7971   2
   1  -1  -4 54.2894 6.38634   1
  -1  -1   4 75.3141 9.18220   4
   1   1  -4 56.3111 8.21475   4
   1  -1  -4 82.5817 12.9676   4
  -1  -1   4 61.0298 9.95189   2
  -1   1   4 99.3865 9.74102   1
   1  -1  -3 62402.6 212.492   1
   1  -1  -3 63219.3 287.915   4
  -1  -1   3 63057.4 260.890   2
   1  -1  -2 5371.97 63.5554   1
  -1   1   2 5456.78 59.8278   3
  -1  -1   2 5410.36 72.3659   2
   1  -1  -2 5417.88 73.2902   4
  -1  -1   1 13739.7 107.825   2
   1  -1  -1 13873.8 86.9043   2
   1  -1  -1 13587.7 108.801   1
   1  -1  -1 13230.4 102.790   4
  -1  -1   1 13337.4 111.121   3
  -1  -1   0 22.2810 6.00932   3
   1  -1   0 26.5724 4.91136   2
   1  -1   0 34.0571 7.22859   1
  -1  -1   0 26.7596 5.21963   2
   1  -1   1 99856.9 351.578   1
  -1  -1  -1 97780.2 339.359   3
   1  -1   1 97143.0 290.513   2
  -1  -1  -2 43900.2 245.115   3
  -1  -1  -2 43821.7 223.660   4
   1  -1   2 43621.8 213.590   2
   1  -1   2 44854.8 252.424   1
  -1  -1  -3 11573.3 135.385   3
   1  -1   3 11938.1 120.812   2
   1  -1   3 11363.0 139.063   1
  -1  -1  -3 11605.8 132.300   4
   1  -1   4 70962.1 356.504   1
  -1  -1  -4 71773.8 363.507   3
   1  -1   4 70210.0 322.098   2
   1  -1   5 155704. 502.123   2
  -1   1  -5 150908. 548.908   4
  -1  -1  -5 149937. 579.915   4
  -1  -1  -5 154228. 560.750   3
  -1  -1  -5 148463. 323.106   1
   1  -1   6 189469. 564.226   3
   1  -1   6 191467. 586.479   2
  -1  -1  -6 188770. 656.174   3
  -1  -1  -6 186488. 696.106   4
  -1  -1  -7 50418.8 384.310   4
  -1   1  -7 51107.0 369.614   4
   1  -1   7 51301.9 322.172   2
  -1  -1  -7 49889.1 359.463   3
  -1  -1  -8 39239.9 332.056   3
  -1  -1  -8 41088.6 369.774   4
   1  -1   8 40564.6 301.959   2
  -1   1  -8 40399.8 348.795   4
   1  -1   9 34970.3 293.592   2
  -1  -1  -9 34725.8 358.345   4
  -1   1  -9 34744.1 344.299   4
  -1  -1  -9 34119.4 322.455   3
  -1  -1 -10 76.0716 19.0597   3
  -1   1 -10 45.0115 15.4484   4
  -1  -1 -10 68.1166 18.9125   4
   1  -1  10 128.475 24.5750   2
   1  -1  11 1375.81 64.4544   2
  -1  -1 -11 1316.03 76.7860   4
  -1   1 -11 1430.30 79.2924   4
   1  -1  12 11946.8 195.156   2
  -1  -1 -12 11468.4 237.727   4
  -1   1 -12 12254.8 238.855   4
  -1  -1 -13 15977.6 293.098   4
  -1   1 -13 16172.8 284.444   4
   1  -1  13 16686.4 240.234   2
  -1   1 -14 10997.6 247.066   4
   1  -1  14 11216.3 204.404   2
  -1  -1 -14 11221.0 253.223   4
   1   1  14 11198.9 179.757   2
  -1  -1 -15 4202.75 160.821   4
   1  -1  15 4480.96 137.159   2
  -1   1 -15 4409.73 160.815   4
   1   1  15 4339.47 116.569   2
   1  -1  16 14952.7 257.772   2
  -1  -1 -16 14511.7 308.339   4
   1   1  16 14651.5 224.028   2
  -1   1 -16 14849.5 305.517   4
  -1   1 -17 61.7979 32.2016   4
  -1  -1 -17 38.8160 33.4957   4
   1   1  17 61.5993 21.5565   2
   1  -1  17 41.1145 23.5018   2
   1   1  18 5201.64 144.241   2
   1  -1  18 5248.54 164.511   2
  -1   1 -18 5061.41 192.188   4
  -1  -1 -18 5097.10 194.091   4
  -1   1 -19 67.4821 34.4208   4
   1   1  19 100.555 25.8432   2
  -1  -1 -19 83.1495 31.3235   4
   1  -1  19 121.525 29.8915   2
  -1   1 -20 112.021 35.6880   4
   1  -1  20 162.849 33.5161   2
   1   1  20 189.550 31.8745   2
  -1  -1 -20 122.049 40.2148   4
   1  -1  21 453.859 55.4861   2
  -1  -1 -21 407.524 63.4000   4
  -1   1 -21 432.931 64.3685   4
   1   1  21 418.346 46.4644   2
   1   1  22 206.309 32.8050   2
  -1  -1 -22 224.052 53.5598   4
  -1   1 -22 238.173 52.0841   4
   1  -1  22 184.049 37.5991   2
  -1   1 -23 1735.13 132.873   4
   1   1  23 1750.82 99.2205   2
   1  -1  23 1813.70 113.357   2
  -1  -1 -23 1935.88 141.997   4
  -1   1 -24 2202.33 153.052   4
   1   1  24 2213.71 114.946   2
   1  -1  24 2498.64 134.176   2
  -1  -1 -24 2424.70 161.098   4
   1  -1  25 899.408 84.1465   2
   1   1  25 849.907 74.0105   2
  -1  -1 -25 739.662 96.1827   4
  -1   1 -25 756.899 93.6218   4
   1  -1  26 36.9856 26.6845   2
  -1  -1 -26 43.0409 36.0108   4
  -1   1 -26 39.2551 32.0759   4
  -1   1 -27 71.4144 42.9090   4
   1  -1  27 110.366 35.2391   2
  -1  -1 -27 116.963 53.7182   4
  -1   1 -28 2559.09 181.678   4
   1  -1  28 2420.60 142.004   2
  -1  -1 -28 2462.41 182.139   4
  -1   1 -29 41.1298 28.0154   4
  -1  -1 -29-4.01943 37.1864   4
  -1  -1 -30 56.3128 36.2487   4
  -1   1 -30 42.0721 38.4305   4
  -1  -1 -31 376.755 80.9884   4
  -1   1 -31 381.194 76.9086   4
   1   2 -32 489.291 86.4280   4
   1   2 -31 1552.89 143.711   4
   1  -2 -31 1816.97 165.937   4
   1  -2 -30 3518.21 224.427   4
   1   2 -30 3030.04 197.965   4
   1  -2 -29 4364.35 245.327   4
   1   2 -29 4590.02 237.222   4
   1  -2 -28 442.591 79.7431   4
   1   2 -28 450.731 79.4236   4
  -1  -2  27 10183.4 282.164   2
   1  -2 -27 10222.5 355.374   4
   1   2 -27 10286.5 338.318   4
   1   2 -26 330.304 61.0658   4
  -1  -2  26 400.618 61.4648   2
   1  -2 -26 265.554 60.0737   4
  -1  -2  25 2092.85 124.332   2
   1   2 -25 2350.13 154.926   4
   1  -2 -25 2187.71 160.401   4
   1   2 -24 63.1108 28.8298   4
  -1  -2  24 50.9745 24.8903   2
   1  -2 -24 35.5359 29.8391   4
   1   2 -23 471.961 68.4172   4
  -1  -2  23 527.153 62.6509   2
   1  -2 -23 430.908 69.1854   4
   1  -2 -23 431.961 39.4716   1
   1   2 -22 623.022 76.0528   4
   1  -2 -22 631.325 83.1068   4
  -1  -2  22 797.728 73.3017   2
   1  -2 -22 705.603 49.6053   1
  -1  -2  21 11017.6 255.452   2
   1   2 -21 11256.0 293.843   4
   1  -2 -21 11655.7 189.926   1
  -1   2  21 10595.3 188.948   2
   1  -2 -21 10827.1 311.375   4
  -1  -2  20 590.604 62.3783   2
  -1   2  20 584.237 44.0043   2
   1  -2 -20 580.571 42.9704   1
   1  -2 -20 582.703 74.4905   4
   1   2 -20 554.863 65.9983   4
   1   2 -19 7975.92 231.782   4
   1  -2 -19 7863.95 246.627   4
  -1   2  19 7580.22 150.692   2
   1  -2 -19 7916.31 148.467   1
  -1  -2  19 7700.70 201.604   2
   1  -2 -18 680.780 76.0681   4
   1  -2 -18 679.755 43.4153   1
  -1  -2  18 728.120 64.3654   2
   1   2 -18 720.225 69.6642   4
  -1   2  18 654.085 43.2341   2
  -1   2  17 18375.4 210.333   2
   1   2 -17 18388.0 324.371   4
  -1  -2  17 18621.9 293.184   2
   1  -2 -17 18644.4 211.355   1
   1  -2 -17 19174.3 365.041   4
   1  -2 -16 7465.29 217.749   4
  -1  -2  16 7367.68 179.489   2
   1   2 -16 7325.89 197.829   4
   1  -2 -16 7176.14 127.418   1
  -1   2  16 6899.32 122.933   2
   1  -2 -15 3301.93 84.0054   1
   1  -2 -15 3327.97 141.449   4
   1   2 -15 3241.37 126.471   4
  -1  -2  15 3073.58 112.752   2
  -1   2  15 3106.95 78.3407   2
   1  -2 -14 652.775 63.0380   4
   1  -2 -14 679.882 37.1338   1
  -1  -2  14 724.572 54.1088   2
   1   2 -14 664.570 56.5695   4
  -1   2  14 592.874 32.2939   2
   1   2 -13 11102.0 212.116   4
  -1   2  13 10699.3 127.537   2
   1  -2 -13 10634.6 138.411   1
   1  -2 -13 11114.0 240.709   4
  -1  -2  13 10645.0 195.669   2
  -1  -2  12 2591.23 94.6674   2
   1  -2 -12 2627.11 111.456   4
   1  -2 -12 2539.60 65.0043   1
  -1   2  12 2457.13 57.3362   2
   1   2 -12 2580.83 98.3902   4
  -1  -2  11 1254.63 63.8953   2
   1  -2 -11 1477.99 81.1747   4
   1   2 -11 1416.42 68.8812   4
   1  -2 -11 1454.18 47.1072   1
   1   2 -10 2994.67 93.1982   4
  -1  -2  10 3026.22 94.4885   2
   1  -2 -10 2990.69 107.573   4
   1  -2 -10 2974.86 64.9416   1
   1  -2  -9 2541.07 57.3443   1
   1  -2  -9 2496.56 95.2263   4
  -1  -2   9 2394.50 82.7811   2
   1   2  -9 2575.96 80.4780   4
  -1  -2   8 1403.20 60.1897   2
  -1   2   8 1354.49 31.0608   2
   1  -2  -8 1368.83 40.7342   1
   1   2  -8 1346.66 53.9720   4
   1  -2  -8 1323.60 65.4143   4
  -1   2   7 2386.53 40.7791   2
   1  -2  -7 2311.58 83.2296   4
  -1  -2   7 2372.07 76.2444   2
   1  -2  -7 2441.32 53.5724   1
   1   2  -7 2461.77 67.1979   4
  -1  -2   7 2437.59 68.0784   4
   1  -2  -6 7381.36 90.5711   1
   1  -2  -6 7267.88 122.056   3
  -1  -2   6 7201.43 126.384   2
  -1   2   6 7448.81 73.0982   2
   1   2  -6 7424.04 103.533   4
   1  -2  -6 7120.00 134.727   4
  -1  -2   6 7373.46 106.429   4
  -1   2   6 7559.60 85.4823   1
   1   2  -5 3539.47 61.7920   4
   1  -2  -5 3471.79 79.4114   3
  -1   2   5 3532.51 52.0394   2
   1  -2  -5 3547.58 90.8126   4
   1  -2  -5 3527.20 63.8199   1
  -1  -2   5 3374.62 84.7298   2
  -1   2   5 3501.46 57.5966   1
  -1  -2   5 3513.04 63.6209   4
   1  -2  -4 4782.74 58.5063   2
   1  -2  -4 4842.85 96.8563   4
  -1  -2   4 4767.53 96.3432   2
  -1   2   4 4832.36 89.6045   3
   1   2  -4 4847.31 59.9424   4
  -1  -2   4 4922.72 61.5714   4
   1  -2  -4 4707.23 76.6547   1
  -1   2   4 4931.80 64.6387   2
  -1   2   4 4838.22 99.2430   4
   1  -2  -4 4752.58 86.6885   3
  -1   2   4 5015.67 70.0968   1
   1  -2  -3 5520.87 69.7053   2
  -1   2   3 5708.17 88.2892   3
  -1   2   3 5839.95 73.3810   2
  -1  -2   3 5694.82 101.327   2
   1  -2  -3 5636.05 87.1581   1
  -1   2   3 6100.69 81.5571   1
  -1  -2   3 5644.64 89.8912   3
  -1   2   3 5681.77 99.4033   4
   1  -2  -3 5757.46 96.8081   4
   1  -2  -3 5843.12 87.1794   3
   1  -2  -2 6733.47 85.5306   3
  -1   2   2 7292.77 95.0475   1
   1  -2  -2 6742.88 95.0296   4
  -1   2   2 7358.33 103.195   4
  -1  -2   2 6633.76 98.7247   3
  -1  -2   2 6902.82 107.916   2
   1  -2  -2 6914.88 84.8808   2
   1  -2  -2 6586.98 98.5740   1
  -1   2   2 7141.39 86.2583   2
  -1   2   2 7123.62 87.2821   3
  -1   2   1 4041.47 58.4064   3
  -1   2   1 3928.76 69.4057   2
  -1   2   1 4048.23 68.0807   4
   1  -2  -1 3832.15 79.3775   1
  -1  -2   1 3957.45 78.6173   3
   1  -2  -1 3912.13 65.1387   4
   1  -2  -1 3827.08 57.7178   3
   1  -2  -1 3697.94 67.2766   2
  -1   2   1 3951.68 76.2919   1
  -1  -2   1 3809.03 76.3184   2
  -1  -2   0 235.703 11.3986   4
   1  -2   0 240.726 12.9714   3
  -1  -2   0 233.992 19.3587   2
   1  -2   0 235.620 21.3801   1
  -1   2   0 250.190 16.1815   4
   1  -2   0 240.828 19.5179   2
  -1  -2   0 242.072 20.3066   3
  -1   2   0 261.169 12.7457   3
  -1   2   0 256.524 18.7464   2
   1  -2   1 1417.45 29.6957   3
   1   2   1 1481.19 37.6095   4
   1  -2   1 1365.28 54.1764   1
  -1  -2  -1 1393.36 49.8260   3
   1  -2   1 1358.17 46.1320   2
  -1  -2  -1 1385.29 35.4701   4
  -1  -2  -1 1388.90 41.7914   2
   1   2   1 1399.13 37.5617   1
   1  -2   2 780.908 42.8495   1
  -1  -2  -2 741.203 38.9733   3
  -1  -2  -2 745.912 29.9613   2
  -1  -2  -2 704.823 30.0519   4
   1  -2   2 739.514 35.8194   2
   1  -2   2 787.093 22.2134   3
   1   2   2 803.236 32.7317   4
   1   2   2 812.673 32.6036   2
   1   2   2 754.251 23.9336   1
  -1  -2  -3 3766.94 91.1420   3
  -1  -2  -3 3723.64 77.6871   4
   1   2   3 3824.94 68.2391   2
   1  -2   3 3706.27 84.1027   2
   1  -2   3 3760.82 95.9503   1
   1   2   3 3927.51 81.8235   4
   1  -2   4 776.307 45.9063   1
   1   2   4 835.100 31.2759   2
   1   2   4 817.701 41.9462   4
  -1  -2  -4 816.276 40.6698   4
  -1  -2  -4 784.878 44.3353   3
   1  -2   4 816.051 41.8855   2
   1  -2   5 5756.54 113.867   2
  -1  -2  -5 5819.88 122.348   3
  -1  -2  -5 5723.26 115.966   4
  -1  -2  -6 31.2816 11.5946   4
  -1  -2  -6 31.7965 9.86515   3
  -1   2  -6 25.1676 9.00211   4
   1  -2   6 9.00559 10.2165   2
  -1  -2  -7 12184.5 66.1608   1
  -1   2  -7 12795.2 182.798   4
  -1  -2  -7 12943.6 200.053   3
  -1  -2  -7 12894.2 199.140   4
   1  -2   7 13180.1 186.296   2
  -1   2  -8 829.103 49.8830   4
  -1  -2  -8 766.455 52.3115   4
  -1  -2  -8 780.205 52.9505   3
  -1  -2  -8 761.068 19.6236   1
   1  -2   8 815.980 50.6498   2
  -1  -2  -9 291.557 35.0260   4
   1  -2   9 265.561 31.1239   2
  -1  -2  -9 333.603 14.6215   1
  -1   2  -9 279.050 31.0186   4
  -1  -2  -9 295.414 34.0156   3
  -1   2 -10 1099.28 64.2928   4
  -1  -2 -10 973.741 62.6151   3
   1  -2  10 1063.79 60.2900   2
  -1  -2 -10 1084.37 28.8410   1
  -1  -2 -10 1046.46 70.1596   4
   1  -2  11 32.3706 18.8359   2
  -1  -2 -11 17.3530 13.9127   4
  -1  -2 -11 40.9353 17.3223   3
  -1   2 -11 40.2154 12.8825   4
   1  -2  12 15226.6 242.044   2
  -1   2 -12 15246.2 263.121   4
  -1  -2 -12 14959.8 273.196   4
  -1  -2 -12 15167.7 255.587   3
  -1   2 -13 33.6043 16.8850   4
   1  -2  13 40.9799 20.5192   2
  -1  -2 -13 54.3555 21.8995   4
  -1  -2 -14 5263.34 177.959   4
   1  -2  14 5430.90 155.974   2
  -1   2 -14 5334.89 169.385   4
  -1   2 -15 34152.7 441.031   4
  -1  -2 -15 33808.7 457.947   4
   1  -2  15 34242.5 402.582   2
  -1  -2 -16 1133.62 91.1118   4
  -1   2 -16 1045.04 82.4202   4
   1  -2  16 1103.26 79.3743   2
  -1   2 -17 8868.28 241.669   4
   1   2  17 8241.69 166.558   2
  -1  -2 -17 8652.37 250.468   4
   1  -2  17 8645.62 218.123   2
   1  -2  18 103.524 29.4066   2
  -1   2 -18 101.183 30.8155   4
   1   2  18 108.144 22.0266   2
  -1  -2 -18 116.977 36.4049   4
   1   2  19 111.013 22.3013   2
  -1  -2 -19 132.374 37.7731   4
  -1   2 -19 76.8626 26.7001   4
   1  -2  19 134.767 33.5285   2
  -1   2 -20 657.734 74.0528   4
  -1  -2 -20 738.362 82.4772   4
   1  -2  20 736.508 70.4664   2
   1   2  20 750.341 56.5534   2
  -1  -2 -21 704.460 84.7127   4
   1  -2  21 638.004 66.2381   2
  -1   2 -21 608.067 72.8277   4
   1   2  21 634.197 55.1995   2
  -1  -2 -22 8.95209 27.5037   4
  -1   2 -22 28.7193 26.8802   4
   1  -2  22-5.10784 19.1259   2
   1   2  22-11.2673 13.6222   2
   1   2  23 2917.75 119.957   2
   1  -2  23 3223.37 155.985   2
  -1  -2 -23 3173.58 182.420   4
  -1   2 -23 3305.81 178.201   4
  -1  -2 -24 1050.35 109.422   4
   1  -2  24 1098.53 93.9840   2
  -1   2 -24 1076.21 105.841   4
  -1   2 -25 837.078 95.6231   4
  -1  -2 -25 850.485 100.921   4
   1  -2  25 826.511 82.8294   2
   1  -2  26 16.2838 23.5197   2
  -1   2 -26 33.5995 32.5690   4
  -1  -2 -26 5.18722 32.1730   4
  -1   2 -27 126.278 46.9700   4
  -1  -2 -27 30.1889 34.5283   4
   1  -2  27 111.583 37.3651   2
   1  -2  28 1975.88 133.911   2
  -1  -2 -28 2073.23 170.560   4
  -1   2 -28 2292.25 170.392   4
  -1  -2 -29 548.227 90.6223   4
  -1   2 -29 409.257 77.5885   4
   1  -2  29 446.801 65.6923   2
  -1   2 -30 2119.93 172.108   4
  -1  -2 -30 2463.49 191.838   4
  -1   2 -31 810.397 107.518   4
   1   3 -32 383.382 75.1824   4
   1   3 -31 236.805 52.1485   4
   1  -3 -31 378.352 77.9210   4
   1  -3 -30 11.3896 38.6297   4
   1   3 -30 15.3140 24.5686   4
   1  -3 -29-22.6413 40.4905   4
   1   3 -29 104.800 39.4242   4
   1   3 -28 76.6830 37.7412   4
   1  -3 -28 173.697 58.7070   4
  -1  -3  28 145.994 41.1764   2
   1   3 -27 698.418 87.6980   4
  -1  -3  27 579.767 73.1930   2
   1  -3 -27 657.947 94.4047   4
  -1  -3  26 30.9596 25.5746   2
   1   3 -26 91.8638 36.9394   4
   1  -3 -26 31.5884 27.9483   4
   1   3 -25 40.9577 29.6706   4
  -1  -3  25-9.19522 25.7786   2
   1  -3 -25-8.75956 30.1195   4
  -1  -3  24-15.0351 30.3484   2
   1   3 -24 5.00602 26.5540   4
   1  -3 -24 39.1553 35.4616   4
  -1  -3  23 3468.37 160.830   2
   1  -3 -23 3095.85 179.158   4
   1   3 -23 3362.37 169.336   4
   1   3 -22 733.006 79.0352   4
  -1  -3  22 809.229 78.2630   2
   1  -3 -22 785.194 90.9167   4
   1  -3 -21 5823.00 130.106   1
   1  -3 -21 5868.42 233.724   4
  -1  -3  21 5902.28 199.044   2
   1   3 -21 5864.55 208.478   4
   1  -3 -20 1523.78 117.311   4
  -1  -3  20 1562.65 101.213   2
   1  -3 -20 1624.15 67.1975   1
   1   3 -20 1641.63 108.279   4
  -1   3  19 549.758 36.2074   2
   1  -3 -19 474.796 63.8101   4
   1  -3 -19 646.184 41.0995   1
   1   3 -19 618.082 64.5455   4
  -1  -3  19 554.069 62.7733   2
   1  -3 -18 0.93680 11.8253   1
   1   3 -18 19.7571 21.7752   4
  -1  -3  18 69.0090 26.9946   2
   1  -3 -18-5.55593 36.0193   4
  -1   3  18 49.7206 12.0164   2
  -1   3  17 2396.44 69.5081   2
   1   3 -17 2674.71 122.475   4
  -1  -3  17 2672.23 121.823   2
   1  -3 -17 2684.59 139.696   4
   1  -3 -17 2686.49 79.1344   1
  -1  -3  16 24034.9 350.355   2
   1   3 -16 23656.7 344.024   4
  -1   3  16 22489.9 201.929   2
   1  -3 -16 24061.2 229.566   1
   1  -3 -16 22663.5 386.765   4
   1  -3 -15 2572.24 126.853   4
   1   3 -15 2717.14 112.886   4
   1  -3 -15 2603.16 73.7342   1
  -1  -3  15 2689.53 116.398   2
  -1   3  15 2446.82 64.0220   2
  -1  -3  14 5541.40 159.737   2
   1   3 -14 5401.39 151.017   4
   1  -3 -14 5210.64 173.307   4
   1  -3 -14 5380.52 101.865   1
   1   3 -13 9238.31 187.352   4
  -1   3  13 9655.29 118.486   2
  -1  -3  13 9257.24 200.317   2
   1  -3 -13 9373.79 224.492   4
   1  -3 -13 9092.35 129.276   1
   1  -3 -12 1414.43 84.9893   4
  -1   3  12 1395.56 44.1534   2
   1   3 -12 1436.93 71.0458   4
   1  -3 -12 1341.55 47.8857   1
  -1  -3  12 1345.47 76.4290   2
   1  -3 -11 22300.8 320.480   4
  -1   3  11 23050.1 176.240   2
   1  -3 -11 22397.9 193.282   1
  -1  -3  11 22323.2 294.270   2
   1   3 -11 22213.5 263.409   4
   1   3 -10 5595.87 122.510   4
   1  -3 -10 5488.83 152.061   4
   1  -3 -10 5700.87 96.7965   1
  -1  -3  10 5466.98 141.383   2
  -1   3  10 5713.24 86.5984   2
   1  -3  -9 4586.90 134.649   4
  -1   3   9 4745.45 77.8106   2
   1  -3  -9 4497.72 121.666   3
   1   3  -9 4654.99 103.296   4
   1  -3  -9 4674.66 87.4358   1
  -1  -3   9 4486.89 125.403   2
   1  -3  -8 26351.7 303.832   4
   1   3  -8 26585.6 225.658   4
   1  -3  -8 26085.1 282.963   3
   1  -3  -8 26488.4 210.541   1
  -1  -3   8 26450.6 292.932   2
  -1   3   8 27361.5 188.397   2
   1  -3  -7 13110.3 205.432   4
   1  -3  -7 12861.2 190.976   3
  -1   3   7 13074.1 126.396   1
   1  -3  -7 12895.0 148.983   1
  -1  -3   7 13091.2 203.922   2
   1   3  -7 13464.1 142.675   4
  -1   3   7 13611.3 134.511   2
  -1   3   6 74846.1 306.383   1
  -1  -3   6 73358.1 465.190   2
  -1   3   6 74672.8 318.969   2
   1   3  -6 73810.4 290.936   4
   1  -3  -6 73052.7 436.455   3
   1  -3  -6 75884.5 461.503   4
   1  -3  -6 74786.2 362.569   1
   1  -3  -5 29625.1 269.411   4
   1  -3  -5 29552.8 188.133   2
  -1  -3   5 29689.6 247.688   3
   1  -3  -5 29152.4 234.591   1
   1   3  -5 28927.0 150.402   4
  -1   3   5 30396.9 210.545   2
  -1  -3   5 29534.6 288.292   2
  -1   3   5 30575.7 200.017   1
   1  -3  -5 30213.5 265.393   3
   1  -3  -4 4946.09 101.545   3
   1  -3  -4 4948.74 97.4117   1
  -1   3   4 4985.82 87.2879   2
   1  -3  -4 4989.76 104.976   4
   1  -3  -4 4845.37 81.6754   2
  -1  -3   4 4991.41 115.072   2
  -1  -3   4 4750.26 99.4610   3
  -1  -3   3 10541.6 149.227   3
   1  -3  -3 10875.6 141.899   3
   1  -3  -3 10916.5 150.965   1
  -1   3   3 10723.5 131.687   2
   1  -3  -3 10837.8 140.349   4
  -1  -3   3 10871.9 165.249   2
  -1   3   3 11133.0 141.606   3
   1  -3  -3 10744.8 129.401   2
  -1  -3   2 3929.47 95.9721   2
   1  -3  -2 3991.37 95.3004   1
   1  -3  -2 3967.23 83.4116   2
   1  -3  -2 3932.27 79.6692   3
   1  -3  -2 3934.57 78.6921   4
  -1  -3   2 4081.16 94.0317   3
  -1   3   2 3977.43 85.0354   4
  -1   3   2 3932.40 79.4206   3
   1  -3  -1 114483. 536.901   1
   1  -3  -1 116107. 408.149   3
  -1  -3   1 115200. 498.586   2
   1  -3  -1 116360. 470.798   2
  -1  -3   1 116087. 502.954   3
  -1   3   1 116851. 423.456   4
   1  -3  -1 116452. 395.420   4
  -1  -3   0 25453.2 227.493   2
   1  -3   0 26122.3 230.642   2
   1  -3   0 26302.7 266.107   1
   1   3   0 26498.0 231.325   1
  -1  -3   0 25506.7 243.920   3
  -1   3   0 26398.0 187.635   4
  -1   3   0 26670.4 172.913   3
  -1  -3   0 25164.0 131.195   4
   1  -3   0 26257.7 184.270   3
  -1   3  -1 6354.28 88.2448   4
   1  -3   1 5859.07 130.647   1
  -1  -3  -1 5976.27 119.596   3
   1  -3   1 6020.56 85.6461   3
  -1  -3  -1 5923.63 106.074   2
   1   3   1 6009.51 102.135   1
  -1  -3  -1 6128.17 80.2055   4
   1   3   1 6528.45 86.3220   4
   1  -3   1 6001.32 115.516   2
   1   3   2 29.0315 6.70383   1
  -1  -3  -2 65.0397 14.5450   3
  -1  -3  -2 36.1229 11.1596   2
  -1  -3  -2 30.6810 8.21790   4
   1  -3   2 29.7934 12.0700   2
   1   3   2 24.4408 6.76900   4
   1  -3   2 28.7488 12.4000   1
   1  -3   2 25.0220 6.51357   3
   1  -3   3 41408.9 370.506   1
  -1  -3  -3 41167.4 269.229   4
   1   3   3 41595.9 281.795   4
   1  -3   3 41102.2 220.981   3
  -1  -3  -3 41653.4 336.072   3
  -1  -3  -3 40770.6 258.914   2
   1  -3   3 42015.0 323.938   2
   1   3   3 43025.5 217.004   1
  -1  -3  -4 10728.3 176.473   3
  -1  -3  -4 10339.7 149.303   4
   1   3   4 11468.5 95.3670   1
   1  -3   4 10637.0 168.093   2
   1  -3   5 2540.84 85.7612   2
  -1  -3  -5 2611.97 91.3368   3
   1   3   5 2627.27 36.2023   1
  -1  -3  -5 2461.82 78.9319   4
   1  -3   6 13784.0 206.534   2
  -1  -3  -6 13709.9 215.450   3
  -1  -3  -6 13850.3 199.650   4
   1  -3   7 26088.4 291.900   2
  -1  -3  -7 26138.0 308.846   3
  -1   3  -7 26443.9 260.428   4
  -1  -3  -7 25803.1 288.280   4
  -1   3  -8 3791.39 105.192   4
   1  -3   8 3903.69 116.988   2
  -1  -3  -8 3665.42 115.314   4
  -1  -3  -8 3715.07 121.231   3
  -1   3  -9 53.0373 14.4354   4
   1  -3   9 48.9106 19.9356   2
  -1  -3  -9 69.8231 21.0761   4
  -1  -3  -9 64.3541 18.6777   3
  -1  -3 -10 261.976 35.8706   3
  -1  -3 -10 210.225 11.6794   1
   1  -3  10 279.565 35.4456   2
  -1   3 -10 286.748 32.8204   4
  -1  -3 -10 281.090 36.9426   4
  -1  -3 -11 492.596 48.9093   3
   1  -3  11 484.349 45.5384   2
  -1   3 -11 531.802 46.6034   4
  -1  -3 -11 428.545 17.2373   1
  -1  -3 -11 463.819 51.7142   4
  -1  -3 -12 903.968 68.6656   3
  -1  -3 -12 945.541 72.0733   4
   1  -3  12 1028.45 69.4405   2
  -1  -3 -12 895.069 26.2465   1
  -1   3 -12 984.671 66.9668   4
  -1  -3 -13 2757.24 125.156   4
   1  -3  13 2727.17 114.358   2
  -1   3 -13 2680.04 114.372   4
  -1  -3 -13 2775.64 120.836   3
  -1  -3 -13 2514.81 46.6631   1
  -1  -3 -14 2043.81 107.303   3
  -1   3 -14 1954.66 101.930   4
  -1  -3 -14 1837.77 42.6791   1
  -1  -3 -14 1712.79 52.6335   1
  -1  -3 -14 1930.23 109.857   4
   1  -3  14 2146.13 104.805   2
  -1  -3 -15 16496.9 326.136   4
   1  -3  15 16521.1 294.301   2
  -1   3 -15 16258.1 302.169   4
  -1   3 -16 1927.28 108.466   4
  -1  -3 -16 2004.33 119.064   4
   1  -3  16 1967.87 107.372   2
  -1  -3 -16 1798.41 47.6520   1
  -1  -3 -17 3964.29 171.990   4
  -1  -3 -17 3865.30 73.1967   1
   1  -3  17 4052.01 157.543   2
  -1   3 -17 3965.38 159.745   4
   1  -3  18 4154.40 163.415   2
  -1  -3 -18 4254.63 183.349   4
  -1   3 -18 4280.32 172.580   4
   1  -3  19 1996.61 116.875   2
  -1  -3 -19 1933.58 128.563   4
   1   3  19 1776.35 80.4065   2
  -1   3 -19 1938.44 120.095   4
   1   3  20 1343.73 71.8620   2
  -1  -3 -20 1351.71 111.185   4
   1  -3  20 1406.56 101.592   2
  -1   3 -20 1339.60 103.230   4
  -1   3 -21 2022.88 131.198   4
   1  -3  21 1868.23 118.586   2
   1   3  21 1773.89 85.0444   2
  -1  -3 -21 1864.57 135.457   4
   1   3  22 34.0618 16.8038   2
  -1   3 -22 29.2478 28.9193   4
  -1  -3 -22 22.9962 30.9054   4
   1  -3  22 41.7421 23.2451   2
  -1   3 -23 130.624 42.5561   4
  -1  -3 -23 27.3536 29.1300   4
   1  -3  23 65.9286 29.7336   2
  -1  -3 -24 8.08711 32.3198   4
  -1   3 -24 61.5627 30.9740   4
   1  -3  24 76.7892 31.2561   2
   1  -3  25 153.521 45.9468   2
  -1   3 -25 114.811 39.1115   4
  -1  -3 -25 179.923 51.2858   4
   1  -3  26 559.240 74.5585   2
  -1  -3 -26 474.292 84.0892   4
  -1   3 -26 524.147 79.5787   4
  -1   3 -27 171.600 48.4231   4
  -1  -3 -27 142.528 49.5213   4
   1  -3  27 310.783 60.0788   2
  -1  -3 -28 13.0540 30.9601   4
  -1   3 -28 68.2360 39.7147   4
   1  -3  28 137.011 46.3607   2
  -1   3 -29 413.968 75.7066   4
  -1  -3 -29 305.553 73.0138   4
   1  -3  29 253.353 55.5257   2
   1  -3  30-55.4204 37.6551   2
  -1  -3 -30 25.6523 36.9282   4
  -1   3 -30 60.7301 42.8910   4
  -1   3 -31 647.815 95.4841   4
   1  -4 -30 5.02053 31.2354   4
  -1  -4  29 969.336 99.6041   2
   1  -4 -29 1194.86 132.481   4
   1   4 -28 3079.38 180.088   4
  -1  -4  28 3270.09 181.516   2
   1  -4 -28 3477.02 220.838   4
   1   4 -27 8370.91 292.489   4
   1  -4 -27 9142.64 353.354   4
  -1  -4  27 8593.10 290.269   2
   1  -4 -26 198.141 55.6343   4
  -1  -4  26 131.096 43.2578   2
   1   4 -26 110.327 35.2609   4
   1   4 -25 1376.66 112.845   4
  -1  -4  25 1460.48 116.066   2
   1  -4 -25 1385.87 133.466   4
   1  -4 -24-23.0092 29.8620   4
  -1  -4  24-53.0323 38.7496   2
   1   4 -24-17.9852 29.2667   4
   1  -4 -23 707.390 89.2522   4
  -1  -4  23 858.463 85.9193   2
   1   4 -23 864.288 85.1592   4
   1  -4 -22 67.8941 37.4065   4
   1   4 -22 77.1760 30.0355   4
  -1  -4  22 42.5379 22.9170   2
   1  -4 -21 636.145 81.0302   4
   1   4 -21 638.770 69.6348   4
  -1  -4  21 620.982 70.4163   2
  -1  -4  20 74.1722 31.3499   2
   1  -4 -20 53.7950 28.6813   4
   1   4 -20 153.995 33.8044   4
   1   4 -19 812.454 72.6745   4
   1  -4 -19 689.044 79.0975   4
  -1  -4  19 766.175 73.5871   2
  -1  -4  18 3533.16 151.906   2
   1  -4 -18 3334.37 88.9397   1
   1   4 -18 3765.22 147.607   4
   1  -4 -18 3656.20 172.806   4
  -1   4  17 248.567 22.0649   2
  -1  -4  17 306.697 48.7974   2
   1  -4 -17 282.867 49.8362   4
   1  -4 -17 297.623 26.4888   1
   1   4 -17 321.513 44.0673   4
   1  -4 -16 15755.1 187.606   1
   1  -4 -16 16391.3 342.683   4
   1   4 -16 16841.0 283.014   4
  -1  -4  16 16028.0 307.164   2
   1   4 -15 594.666 52.0467   4
  -1  -4  15 544.688 59.2272   2
   1  -4 -15 616.171 66.9969   4
   1  -4 -15 512.886 33.8944   1
   1  -4 -14 428.978 31.3049   1
   1   4 -14 366.739 39.6227   4
  -1  -4  14 460.808 53.4575   2
   1  -4 -14 527.343 58.9426   4
   1  -4 -13 15552.7 182.012   1
  -1  -4  13 15700.6 282.018   2
   1   4 -13 15808.5 237.567   4
   1  -4 -13 16136.5 306.192   4
  -1  -4  12 339.929 44.7436   2
   1  -4 -12 386.066 29.5788   1
   1  -4 -12 366.007 46.6274   4
   1   4 -12 421.279 36.6527   4
   1  -4 -11 8.47503 8.09782   1
   1   4 -11 34.1886 13.0671   4
   1  -4 -11 28.4978 16.1382   3
   1  -4 -11 43.0217 20.2879   4
  -1  -4  11 7.40761 19.6234   2
  -1  -4  10 2720.61 111.251   2
   1  -4 -10 2567.38 75.4483   1
   1  -4 -10 2744.12 114.551   4
   1  -4 -10 2624.62 104.719   3
   1   4 -10 2799.02 80.6744   4
   1  -4  -9 298.960 35.2733   3
   1  -4  -9 317.980 26.8793   1
   1   4  -9 323.802 25.8708   4
  -1  -4   9 336.522 42.8513   2
   1  -4  -9 296.823 37.6540   4
   1  -4  -8 3927.65 119.316   3
  -1  -4   8 3655.45 123.563   2
   1  -4  -8 3719.86 90.8059   1
   1   4  -8 3773.91 76.1857   4
   1  -4  -8 3916.33 122.331   4
   1  -4  -7 10663.1 190.075   4
  -1  -4   7 10539.3 171.288   3
   1  -4  -7 10625.6 158.796   1
  -1  -4   7 10505.0 202.308   2
   1   4  -7 10393.4 109.176   4
   1  -4  -7 10572.0 188.325   3
  -1  -4   6 242.291 26.7918   3
   1  -4  -6 250.323 28.9018   3
  -1  -4   6 209.033 29.5301   2
   1  -4  -6 257.678 21.5727   2
   1  -4  -6 229.307 24.5378   1
   1   4  -6 193.122 11.9625   4
   1  -4  -6 275.363 30.8516   4
  -1  -4   5 598.344 47.0840   2
  -1  -4   5 653.722 42.2716   3
   1  -4  -5 611.768 42.8947   3
   1  -4  -5 650.430 42.2623   1
   1  -4  -5 618.657 34.2060   2
   1  -4  -5 638.426 42.5764   4
  -1  -4   4 6727.93 150.955   2
   1  -4  -4 6799.14 133.150   3
   1  -4  -4 6941.57 139.749   1
   1  -4  -4 6768.53 116.786   2
  -1  -4   4 6604.34 135.542   3
   1  -4  -4 6789.97 126.928   4
   1  -4  -3 2053.04 67.9550   2
  -1  -4   3 2067.01 81.8360   2
   1  -4  -3 2098.61 80.3370   1
   1  -4  -3 2035.57 70.8311   3
   1  -4  -3 2153.80 67.6600   4
  -1  -4   3 2109.01 77.7117   3
   1  -4  -2 7564.94 155.565   1
   1  -4  -2 7467.46 118.068   4
   1  -4  -2 7341.01 129.231   3
   1  -4  -2 7601.13 136.764   2
  -1  -4   2 7663.06 153.088   2
  -1  -4   2 7480.87 147.367   3
   1  -4  -1 573.387 34.9504   3
  -1  -4   1 554.181 41.1323   3
   1  -4  -1 531.069 43.3278   1
  -1  -4   1 570.940 42.1636   2
  -1   4   1 563.586 33.4311   4
   1  -4  -1 531.157 39.1635   2
   1  -4   0 2852.82 100.839   1
  -1  -4   0 2614.12 90.0514   3
   1  -4   0 2790.48 73.5122   3
  -1   4   0 2883.28 70.4910   4
   1   4   0 2784.07 49.7256   4
  -1   4   0 2731.23 66.4698   3
  -1  -4   0 2656.82 86.1458   2
   1  -4   0 2791.45 88.2852   2
  -1  -4   0 2731.95 44.9462   4
   1  -4   1 2795.60 92.2222   2
   1   4   1 2944.76 62.6606   4
  -1  -4  -1 2692.64 83.4068   2
  -1  -4  -1 2834.66 57.8676   4
   1  -4   1 2948.60 74.1325   3
  -1  -4  -1 2815.10 95.0927   3
   1  -4   1 2927.19 104.892   1
  -1   4  -1 2885.92 67.3571   4
   1   4   2 58.2750 10.8012   4
   1  -4   2 29.8700 13.5409   1
  -1  -4  -2 54.4603 10.7455   4
   1  -4   2 29.2818 13.1250   2
  -1  -4  -2 94.2270 21.1054   3
  -1   4  -2 68.0662 10.8730   4
   1  -4   2 67.7083 11.1890   3
  -1  -4  -2 65.8941 15.0618   2
   1  -4   3 832.230 39.4639   3
   1   4   3 787.371 41.4596   4
   1  -4   3 858.038 53.5166   2
  -1  -4  -3 819.528 41.3140   4
  -1  -4  -3 854.272 53.9781   3
   1   4   3 878.988 39.7047   1
  -1  -4  -3 784.056 42.1780   2
  -1   4  -3 862.817 34.6513   4
   1  -4   4 70.7728 19.5244   2
  -1  -4  -4 82.7009 14.6805   2
   1  -4   4 87.1024 13.8878   3
  -1  -4  -4 63.6299 12.3740   4
  -1  -4  -4 77.3670 18.6592   3
   1   4   4 94.4137 12.2970   1
  -1  -4  -5 73.6944 20.7850   3
   1  -4   5 75.5328 13.1398   3
   1   4   5 85.0693 10.0840   1
  -1  -4  -5 51.7260 12.7379   4
   1  -4   5 96.8241 23.9999   2
   1   4   6 34.4247 5.71877   1
   1  -4   6 41.4060 11.9139   3
  -1  -4  -6 26.5766 12.9449   3
   1  -4   6 59.1611 20.6551   2
  -1  -4  -6 15.0870 10.6808   4
  -1  -4  -7 1497.87 72.4733   4
  -1   4  -7 1412.86 60.0878   4
  -1  -4  -7 1415.87 78.6310   3
   1   4   7 1379.78 28.2890   1
   1  -4   7 1461.20 77.7258   2
  -1  -4  -8 540.107 50.2207   3
  -1  -4  -8 510.536 45.9211   4
  -1   4  -8 491.566 39.4161   4
   1  -4   8 519.342 49.0511   2
  -1  -4  -9 15.2395 15.4979   3
  -1   4  -9 15.4974 11.6493   4
  -1  -4  -9 39.5792 18.4873   4
   1  -4   9 17.7745 20.9328   2
  -1   4 -10 6028.92 149.423   4
  -1  -4 -10 6581.04 182.241   3
  -1  -4 -10 6280.65 170.162   4
   1  -4  10 6380.82 170.857   2
  -1   4 -11 3832.17 124.838   4
  -1  -4 -11 3846.35 139.723   4
   1  -4  11 3874.63 137.574   2
  -1  -4 -11 3839.73 143.061   3
  -1   4 -12 15298.2 259.740   4
  -1  -4 -12 15477.0 293.308   3
  -1  -4 -12 15133.0 286.439   4
   1  -4  12 14544.5 273.034   2
  -1   4 -13 3418.57 127.484   4
  -1  -4 -13 3529.20 144.644   3
   1  -4  13 3522.84 138.686   2
  -1  -4 -13 3577.31 147.735   4
   1  -4  14 1821.01 103.157   2
  -1  -4 -14 1848.47 107.402   3
  -1   4 -14 1866.75 97.7129   4
  -1  -4 -14 1898.76 111.051   4
  -1  -4 -15 590.233 62.8694   3
  -1  -4 -15 524.158 63.6563   4
   1  -4  15 687.755 66.5412   2
  -1   4 -15 507.991 53.4274   4
  -1   4 -16 50.7565 19.7952   4
  -1  -4 -16 61.0508 29.1868   4
   1  -4  16 91.0785 31.8900   2
  -1   4 -17 899.589 76.7592   4
  -1  -4 -17 982.714 89.4016   4
   1  -4  17 804.554 74.9300   2
   1  -4  18 1456.13 103.374   2
  -1   4 -18 1464.34 100.736   4
  -1  -4 -18 1398.77 109.334   4
  -1   4 -19 26.8237 17.8459   4
   1  -4  19 72.5572 30.8253   2
  -1  -4 -19-10.8340 28.7661   4
  -1  -4 -20 2613.49 158.328   4
  -1   4 -20 2725.72 143.856   4
   1  -4  20 2669.01 143.533   2
   1  -4  21 638.126 72.4866   2
  -1   4 -21 571.193 70.0479   4
  -1  -4 -21 546.061 76.2176   4
  -1   4 -22 190.296 43.8139   4
   1  -4  22 170.294 42.9221   2
  -1  -4 -22 194.807 45.3237   4
  -1   4 -23 27.1475 23.0444   4
  -1  -4 -23-5.49340 28.1640   4
   1  -4  23 9.73194 25.5009   2
  -1   4 -24-21.9080 24.8777   4
   1  -4  24 45.1898 34.2042   2
  -1  -4 -24-13.0894 25.3297   4
   1  -4  25 82.0487 37.7850   2
  -1  -4 -25 82.7511 35.7698   4
  -1   4 -25 36.7860 30.8177   4
  -1  -4 -26 1468.43 140.488   4
  -1   4 -26 1530.67 128.600   4
   1  -4  26 1444.53 122.128   2
  -1  -4 -27 3553.73 222.332   4
   1  -4  27 3496.09 193.603   2
  -1   4 -27 3515.67 199.050   4
   1  -4  28 4995.50 232.917   2
  -1  -4 -28 5373.23 276.551   4
  -1   4 -28 4798.59 237.009   4
  -1   4 -29 4810.06 240.994   4
  -1  -4 -29 5275.50 280.923   4
   1  -4  29 5152.84 239.938   2
   1  -4  30 13.6414 28.6396   2
  -1  -5  30 45.5332 34.0600   2
  -1  -5  29 277.103 63.7883   2
   1  -5 -29 340.299 75.0417   4
  -1  -5  28 170.601 42.9207   2
   1  -5 -28 85.8271 38.8468   4
   1  -5 -27 525.543 89.9767   4
  -1  -5  27 586.094 79.4532   2
   1  -5 -26 736.581 104.800   4
  -1  -5  26 701.115 86.9123   2
   1  -5 -25 81.2972 39.5679   4
  -1  -5  25 93.8358 40.0333   2
   1  -5 -24 33.0336 32.5883   4
  -1  -5  24 21.2620 31.5874   2
  -1  -5  23 2619.77 155.565   2
   1  -5 -23 2691.99 175.220   4
   1   5 -22 712.683 71.2095   4
   1  -5 -22 717.828 88.7632   4
  -1  -5  22 835.083 89.4415   2
   1  -5 -21 381.167 64.6182   4
   1   5 -21 456.215 57.6335   4
  -1  -5  21 429.597 62.4082   2
  -1  -5  20 597.129 71.5679   2
   1  -5 -20 520.199 75.6828   4
   1   5 -20 607.976 62.6335   4
   1  -5 -19 1757.08 129.397   4
  -1  -5  19 1624.85 114.306   2
   1   5 -19 1674.10 97.8337   4
  -1  -5  18 4090.82 173.149   2
   1  -5 -18 4203.89 191.317   4
   1   5 -18 4251.74 148.473   4
  -1  -5  17 622.561 68.4858   2
   1   5 -17 624.937 54.9831   4
   1  -5 -17 684.690 76.8805   4
   1  -5 -16 1361.45 104.801   4
   1   5 -16 1170.03 72.0585   4
  -1  -5  16 1055.33 84.7584   2
   1  -5 -15 51.0711 12.4390   1
  -1  -5  15 54.0641 22.7710   2
   1   5 -15 59.1688 16.1381   4
   1  -5 -15 44.7939 21.6857   4
  -1  -5  14 596.108 62.9171   2
   1   5 -14 762.314 53.6678   4
   1  -5 -14 600.222 38.3325   1
   1  -5 -14 620.080 65.4704   4
  -1  -5  13 15938.7 306.463   2
   1  -5 -13 16367.9 314.073   4
   1   5 -13 16471.1 224.876   4
   1  -5 -13 15122.8 193.941   1
   1  -5 -12 278.121 27.0915   1
   1   5 -12 298.888 29.9445   4
   1  -5 -12 361.880 48.3101   4
  -1  -5  12 322.588 50.5153   2
   1  -5 -12 328.544 45.4279   3
  -1  -5  11 17614.2 306.219   2
  -1  -5  11 18347.8 269.942   3
   1  -5 -11 18022.3 296.619   3
   1   5 -11 18123.0 200.634   4
   1  -5 -11 17499.5 215.542   1
   1  -5 -11 17864.9 303.283   4
   1  -5 -10 3020.27 120.073   4
   1   5 -10 2992.88 73.7026   4
  -1  -5  10 3102.45 128.763   2
   1  -5 -10 3045.79 92.1749   1
   1  -5 -10 3158.25 121.959   3
  -1  -5  10 3212.79 110.256   3
   1  -5  -9 5033.25 149.248   4
  -1  -5   9 5095.60 160.294   2
   1  -5  -9 5140.70 150.792   3
  -1  -5   9 5221.34 137.267   3
   1  -5  -9 5029.64 121.458   1
   1   5  -9 4766.69 80.4391   4
   1  -5  -8 2353.67 86.0246   1
  -1  -5   8 2434.88 109.261   2
   1  -5  -8 2495.86 101.643   3
   1   5  -8 2091.24 41.8274   4
  -1  -5   8 2468.01 94.6064   3
   1  -5  -8 2488.58 101.033   4
  -1  -5   7 2792.81 99.1002   3
   1  -5  -7 2770.53 75.2326   2
   1  -5  -7 2840.14 104.425   3
   1  -5  -7 2666.05 92.4191   1
   1  -5  -7 2686.25 99.8752   4
  -1  -5   7 2639.57 111.834   2
   1  -5  -6 499.438 41.3314   1
   1  -5  -6 550.460 36.6993   2
  -1  -5   6 500.890 42.1136   3
   1  -5  -6 531.643 43.0880   4
  -1  -5   6 590.554 53.6142   2
   1  -5  -6 536.366 44.2016   3
  -1  -5   5 276.547 31.9222   3
   1  -5  -5 290.637 27.7595   2
   1  -5  -5 285.960 31.8879   3
   1  -5  -5 286.127 31.7188   1
  -1  -5   5 332.346 41.6627   2
   1  -5  -5 333.518 34.1183   4
  -1  -5   4 1793.73 87.5749   2
  -1  -5   4 1761.90 78.4436   3
   1  -5  -4 1795.62 76.2758   3
   1  -5  -4 1824.16 70.6549   2
   1  -5  -4 1826.46 69.7635   4
   1  -5  -4 1762.23 80.0166   1
  -1  -5   3 2593.58 96.7480   3
   1  -5  -3 2782.50 90.9810   2
   1  -5  -3 2727.05 102.014   1
  -1  -5   3 2647.08 102.565   2
   1  -5  -3 2684.62 90.5572   3
   1  -5  -3 2680.67 79.6416   4
   1  -5  -2 11385.6 213.734   1
   1  -5  -2 11088.9 175.837   3
   1  -5  -2 11209.4 187.474   2
   1  -5  -2 11320.8 153.251   4
  -1  -5   2 10947.7 200.452   3
  -1  -5   2 10831.8 203.138   2
   1  -5  -1 2931.91 111.098   1
  -1  -5   1 2731.24 101.028   3
   1  -5  -1 2863.50 88.0395   3
   1  -5  -1 2893.88 99.1696   2
  -1  -5   1 2837.79 102.554   2
   1  -5   0 23382.1 245.093   3
  -1  -5   0 23577.6 284.875   2
  -1  -5   0 24045.9 298.482   3
   1  -5   0 23080.1 284.588   2
   1  -5   0 23688.1 323.810   1
  -1   5  -1 25516.4 220.785   4
   1  -5   1 26230.0 344.134   1
   1   5   1 25877.8 191.954   4
  -1  -5  -1 25113.8 285.659   2
  -1  -5  -1 25627.2 316.262   3
   1  -5   1 25807.5 253.694   3
   1  -5   1 24837.6 301.590   2
  -1  -5  -1 26154.9 176.043   4
  -1  -5  -2 4065.07 112.495   2
   1   5   2 3907.34 85.9584   4
  -1  -5  -2 4139.61 127.005   3
  -1   5  -2 3953.81 83.7037   4
   1  -5   2 3985.57 125.521   2
   1  -5   2 3766.79 97.0010   3
  -1  -5  -2 3944.55 80.0562   4
  -1  -5  -3 4106.99 130.527   3
  -1   5  -3 4360.12 85.5111   4
  -1  -5  -3 4168.98 108.918   2
  -1  -5  -3 4120.83 93.0366   4
   1  -5   3 4482.20 105.138   3
   1  -5   3 4057.39 129.111   2
  -1   5  -4 21417.3 188.917   4
  -1  -5  -4 20453.2 234.369   2
   1  -5   4 20484.8 293.026   2
  -1  -5  -4 21407.8 232.110   4
   1  -5   4 20461.9 226.876   3
  -1  -5  -4 20395.2 294.102   3
  -1  -5  -5 34.8708 20.5416   3
  -1  -5  -5 57.0093 17.0468   2
   1  -5   5 16.7192 20.1372   2
   1  -5   5-0.88452 10.8813   3
  -1   5  -5 4.41571 6.54722   4
  -1  -5  -5 40.6970 16.1291   4
   1   5   6 30703.9 203.212   1
  -1  -5  -6 30601.0 317.892   4
   1  -5   6 30168.3 373.073   2
   1  -5   6 30107.3 277.721   3
  -1  -5  -6 30645.3 378.851   3
   1   5   7 40086.6 204.058   1
   1  -5   7 40853.1 438.866   2
  -1   5  -7 39948.6 311.283   4
   1  -5   7 40344.9 320.976   3
  -1  -5  -7 40598.2 387.891   4
  -1  -5  -7 39929.1 444.745   3
   1  -5   8 11946.8 179.406   3
   1  -5   8 12112.8 245.307   2
  -1  -5  -8 12610.8 254.681   3
  -1  -5  -8 12333.4 225.126   4
  -1   5  -8 12655.8 185.839   4
   1  -5   9 14765.5 276.240   2
   1  -5   9 14827.6 206.099   3
  -1   5  -9 15118.2 212.355   4
  -1  -5  -9 15289.4 287.164   3
  -1  -5  -9 14446.8 255.836   4
   1  -5  10 3711.92 142.393   2
  -1  -5 -10 3420.89 139.639   3
  -1   5 -10 3506.22 110.416   4
  -1  -5 -10 3452.41 130.759   4
  -1   5 -11 3608.41 117.353   4
  -1  -5 -11 3676.77 140.312   4
   1  -5  11 3925.65 150.805   2
  -1  -5 -11 3632.21 147.354   3
  -1  -5 -12 7744.17 211.565   4
   1  -5  12 7929.45 215.685   2
  -1   5 -12 7825.38 179.892   4
  -1  -5 -12 7846.17 220.893   3
  -1  -5 -13 1620.73 102.031   4
  -1  -5 -13 1663.92 105.485   3
  -1   5 -13 1680.35 86.6828   4
   1  -5  13 1638.55 102.438   2
  -1  -5 -14 3486.95 153.850   4
  -1  -5 -14 3539.14 154.720   3
  -1   5 -14 3370.10 127.640   4
   1  -5  14 3496.86 150.333   2
  -1  -5 -15 49.1506 26.7318   3
  -1  -5 -15 47.0055 23.4296   4
  -1   5 -15 67.7311 23.5379   4
   1  -5  15 131.309 37.8721   2
  -1  -5 -16 5208.31 199.329   4
  -1   5 -16 5250.41 171.916   4
   1  -5  16 5320.09 195.062   2
  -1  -5 -16 4966.79 190.946   3
  -1  -5 -17 1054.81 95.1589   4
   1  -5  17 1166.66 96.2694   2
  -1   5 -17 1006.36 77.2841   4
  -1   5 -18 2.52321 14.8067   4
  -1  -5 -18 0.73689 21.8631   4
   1  -5  18 27.7546 24.5945   2
  -1   5 -19 146.396 34.1254   4
  -1  -5 -19 131.244 41.7254   4
   1  -5  19 192.211 46.7984   2
   1  -5  20 1673.65 121.145   2
  -1   5 -20 1393.61 101.488   4
  -1  -5 -20 1475.67 120.906   4
   1  -5  21 1716.03 124.149   2
  -1  -5 -21 1665.78 131.930   4
  -1   5 -21 1594.42 112.284   4
  -1   5 -22 43.2847 25.9535   4
  -1  -5 -22 5.04046 28.9124   4
   1  -5  22 5.93549 29.2655   2
  -1  -5 -23 2290.67 163.736   4
  -1   5 -23 2439.35 144.910   4
   1  -5  23 2587.66 159.727   2
  -1  -5 -24 817.249 100.958   4
  -1   5 -24 995.008 95.4579   4
   1  -5  24 941.507 99.2308   2
   1  -5  25 43.1620 32.3587   2
  -1  -5 -25-7.42556 28.7632   4
   1  -5  26 216.448 53.8897   2
  -1  -5 -26 171.465 53.8796   4
   1  -5  27 2767.18 180.072   2
  -1  -5 -27 2711.75 195.812   4
   1  -5  28 547.780 79.7331   2
  -1  -5 -28 601.918 94.1254   4
   1  -5  29 169.605 47.6936   2
   1  -6 -28 875.387 112.696   4
  -1  -6  28 755.663 97.0539   2
   1  -6 -27 899.594 114.760   4
  -1  -6  27 713.182 91.9811   2
  -1  -6  26 92.1863 38.4454   2
   1  -6 -26 231.697 60.9889   4
  -1  -6  25 1176.05 116.322   2
   1  -6 -25 1110.88 119.838   4
   1  -6 -24 656.488 90.2065   4
  -1  -6  24 596.140 82.7175   2
   1  -6 -23 85.5400 41.7420   4
  -1  -6  23 54.9516 33.4860   2
  -1  -6  22 482.718 71.7621   2
   1  -6 -22 588.092 81.9864   4
   1  -6 -21 586.452 81.2130   4
  -1  -6  21 452.620 67.0741   2
   1  -6 -20 25.9382 28.8208   4
  -1  -6  20 7.28058 27.2391   2
   1  -6 -19 7838.80 268.181   4
  -1  -6  19 7410.52 252.444   2
  -1  -6  18 1046.34 95.8306   2
   1  -6 -18 1008.30 96.0742   4
  -1  -6  17 1493.89 110.117   2
   1  -6 -17 1529.15 112.602   4
   1  -6 -16 3742.36 168.969   4
  -1  -6  16 3858.22 149.933   3
  -1  -6  16 3480.61 162.947   2
   1  -6 -15 455.985 60.2220   4
  -1  -6  15 557.593 56.4370   3
  -1  -6  15 463.751 61.4880   2
  -1  -6  14 90.7888 30.1914   2
   1  -6 -14 161.473 40.8215   4
  -1  -6  14 71.4799 24.2762   3
  -1  -6  13 5898.26 172.061   3
   1  -6 -13 5865.54 190.953   4
  -1  -6  13 5470.64 191.910   2
   1  -6 -12 141.361 32.9877   3
  -1  -6  12 170.547 31.3000   3
   1  -6 -12 188.640 25.0360   1
   1  -6 -12 179.145 36.7121   4
  -1  -6  12 153.954 40.0266   2
  -1  -6  11 4790.43 149.996   3
   1  -6 -11 4367.93 117.259   1
   1  -6 -11 4666.54 159.749   3
  -1  -6  11 4512.36 168.732   2
   1  -6 -11 4979.62 164.207   4
   1  -6 -10 547.216 53.0195   4
   1  -6 -10 622.492 57.7507   3
   1  -6 -10 598.424 44.7566   1
  -1  -6  10 596.711 52.1774   3
  -1  -6  10 539.494 59.8795   2
   1  -6  -9 1366.87 80.1128   4
  -1  -6   9 1195.51 85.6235   2
   1  -6  -9 1249.00 66.1909   1
   1  -6  -9 1472.37 86.5796   3
  -1  -6   9 1357.59 77.6734   3
   1  -6  -8 408.346 42.8928   4
  -1  -6   8 458.581 53.8366   2
  -1  -6   8 445.640 44.4205   3
   1  -6  -8 329.661 40.0463   3
   1  -6  -8 437.153 40.7088   1
   1  -6  -7 964.259 51.2196   2
  -1  -6   7 955.734 74.5560   2
   1  -6  -7 1023.21 64.1322   4
   1  -6  -7 965.499 62.2239   1
   1  -6  -7 980.989 67.7106   3
  -1  -6   7 948.400 64.3950   3
   1  -6  -6 5.69505 10.7752   2
   1  -6  -6-0.34695 11.8948   1
   1  -6  -6-8.48423 15.0107   3
  -1  -6   6 32.1174 24.8916   2
  -1  -6   6 13.2885 15.5281   3
   1  -6  -6-7.77271 15.6815   4
  -1  -6   5 6246.62 176.728   2
  -1  -6   5 6390.58 166.700   3
   1  -6  -5 6257.23 160.372   3
   1  -6  -5 6771.64 147.643   4
   1  -6  -5 6186.46 140.138   2
   1  -6  -5 6288.06 164.490   1
  -1  -6   4 1179.12 77.9042   2
   1  -6  -4 1137.52 62.7392   2
   1  -6  -4 1182.24 73.7516   1
   1  -6  -4 1199.20 58.4164   4
   1  -6  -4 1167.12 67.8563   3
  -1  -6   4 1193.78 72.1873   3
   1  -6  -3 5488.62 140.395   3
   1  -6  -3 5468.86 140.826   2
  -1  -6   3 5540.42 162.288   2
   1  -6  -3 5406.47 160.248   1
  -1  -6   3 5559.98 155.853   3
   1  -6  -2 15.3580 17.3977   1
  -1  -6   2 9.91045 13.3486   3
   1  -6  -2 30.0096 14.7335   3
   1  -6  -2 21.9652 14.0587   2
  -1  -6   2 17.0996 17.4525   2
  -1  -6   1 801.838 60.0452   2
   1  -6  -1 857.491 59.9293   2
  -1  -6   1 774.626 58.8627   3
   1  -6  -1 875.025 54.6666   3
  -1  -6   0-11.4554 20.9174   2
  -1  -6   0 0.56056 15.4344   3
   1  -6   0 5.59050 16.4288   2
   1  -6   0 1.98001 10.8492   3
  -1  -6  -1 266.692 33.9346   2
   1  -6   1 200.062 32.9425   2
  -1  -6  -1 227.191 33.3914   3
   1  -6   1 257.986 29.5016   3
  -1  -6  -2 40.6703 9.21553   4
   1  -6   2 14.2280 9.17824   3
   1  -6   2 10.6577 17.5460   2
  -1  -6  -2 9.51558 16.7154   3
  -1  -6  -2 4.06861 15.3322   2
  -1  -6  -3 69.6539 18.6682   2
   1  -6   3 54.4265 20.4124   2
   1  -6   3 58.3197 14.3941   3
  -1  -6  -3 87.1858 14.4257   4
  -1  -6  -3 78.6425 24.4337   3
  -1  -6  -4 1208.55 64.3533   2
  -1  -6  -4 1205.17 55.2100   4
  -1  -6  -4 1150.58 76.0988   3
   1  -6   4 1000.07 72.7731   2
   1  -6   4 1244.83 63.2637   3
   1  -6   5 1134.00 61.3638   3
  -1  -6  -5 1136.75 59.1228   4
  -1  -6  -5 1119.50 60.5271   2
   1  -6   5 1057.01 76.7066   2
  -1  -6  -5 1053.86 75.2308   3
  -1  -6  -6 682.218 62.6756   3
  -1   6  -6 697.421 37.2424   4
   1  -6   6 646.075 62.9461   2
  -1  -6  -6 718.009 50.4076   4
   1  -6   6 693.324 47.8699   3
  -1  -6  -7 2459.62 97.3906   4
  -1   6  -7 2314.07 70.7447   4
   1  -6   7 2221.98 114.411   2
  -1  -6  -7 2463.60 118.307   3
   1  -6   7 2395.33 89.1223   3
  -1  -6  -8 1336.87 89.1050   3
   1  -6   8 1233.00 64.9686   3
  -1  -6  -8 1319.63 76.0390   4
  -1   6  -8 1267.68 55.1814   4
   1  -6   8 1306.00 89.3023   2
   1  -6   9 438.894 38.6569   3
   1  -6   9 467.028 56.3339   2
  -1  -6  -9 490.359 51.7459   4
  -1   6  -9 481.829 36.1978   4
  -1  -6  -9 471.044 55.0983   3
  -1  -6 -10 9353.05 243.448   3
   1  -6  10 9809.81 184.786   3
  -1  -6 -10 10403.7 232.647   4
   1  -6  10 9403.39 242.462   2
  -1   6 -10 9580.17 167.959   4
   1  -6  11 2168.32 90.5651   3
   1  -6  11 2023.79 116.730   2
  -1   6 -11 2281.81 86.5540   4
  -1  -6 -11 2212.96 112.231   4
  -1  -6 -11 2294.07 122.879   3
  -1  -6 -12 1037.29 86.0074   3
   1  -6  12 1051.52 65.0421   3
  -1   6 -12 1093.89 62.9473   4
  -1  -6 -12 1107.09 82.6972   4
   1  -6  12 1023.13 85.5200   2
   1  -6  13 6456.21 163.765   3
  -1   6 -13 6170.40 155.523   4
   1  -6  13 6086.90 206.333   2
  -1  -6 -13 6355.59 204.599   4
  -1  -6 -13 6261.46 212.207   3
   1  -6  14 1234.58 96.5814   2
  -1  -6 -14 1233.28 93.9598   4
   1  -6  14 1362.28 79.6376   3
  -1  -6 -14 1199.93 96.3871   3
  -1   6 -14 1232.00 73.2147   4
   1  -6  15-3.52035 25.2545   2
  -1  -6 -15 32.9789 29.8247   3
  -1   6 -15-5.91960 15.8584   4
  -1  -6 -15-2.66071 19.9833   4
   1  -6  16 636.505 75.2243   2
  -1  -6 -16 674.155 75.5672   3
  -1   6 -16 580.055 54.5991   4
  -1  -6 -16 656.223 75.0036   4
  -1  -6 -17 3575.74 176.319   4
   1  -6  17 3642.09 174.587   2
  -1  -6 -18-0.22200 21.8060   4
   1  -6  18 6.32663 28.4177   2
  -1  -6 -19 1632.56 126.359   4
   1  -6  19 1588.87 120.322   2
   1  -6  20 450.914 69.6219   2
  -1  -6 -20 472.840 73.1392   4
   1  -6  21 409.945 68.8366   2
  -1  -6 -21 316.664 61.5869   4
   1  -6  22 301.443 57.2096   2
  -1  -6 -22 301.653 62.7181   4
  -1  -6 -23 21.6850 31.0941   4
   1  -6  23 78.8319 34.4635   2
   1  -6  24 270.536 57.7332   2
  -1  -6 -24 245.464 62.5563   4
   1  -6  25 5507.85 254.461   2
  -1  -6 -25 5545.87 272.066   4
   1  -6  26 1593.50 140.481   2
  -1  -6 -26 1635.84 155.336   4
   1  -6  27 4000.01 223.050   2
  -1  -6 -27 4143.76 242.801   4
   1  -7 -26-30.8621 33.1172   4
  -1  -7  26 13.2876 26.8001   2
   1  -7 -25 164.305 51.9771   4
  -1  -7  25 208.528 52.6562   2
   1  -7 -24 80.5947 39.1909   4
  -1  -7  24-10.1675 32.6802   2
  -1  -7  23 1311.08 107.561   3
   1  -7 -23 1266.55 121.261   4
  -1  -7  23 1404.22 124.901   2
  -1  -7  22 196.763 54.7909   2
   1  -7 -22 147.366 45.9165   4
  -1  -7  22 186.828 41.2866   3
   1  -7 -21 140.902 47.4412   4
  -1  -7  21 148.268 48.7655   2
  -1  -7  21 109.285 35.3183   3
  -1  -7  20 3675.29 191.409   2
   1  -7 -20 3388.48 183.429   4
  -1  -7  20 3575.47 167.366   3
  -1  -7  19 3268.07 155.826   3
  -1  -7  19 3326.79 178.849   2
   1  -7 -19 3363.72 178.338   4
   1  -7 -18 51.7613 32.6158   4
  -1  -7  18 44.6277 28.4213   2
  -1  -7  18 56.0814 22.6014   3
  -1  -7  17 405.455 54.4326   3
   1  -7 -17 469.703 65.5006   4
  -1  -7  17 443.597 67.8120   2
  -1  -7  16 3029.59 141.885   3
  -1  -7  16 2838.67 155.121   2
   1  -7 -16 2739.71 146.676   4
  -1  -7  15 276.007 55.7911   2
  -1  -7  15 421.371 52.5820   3
   1  -7 -15 372.516 54.9091   4
  -1  -7  14 52.4010 21.1470   3
  -1  -7  14 37.9835 27.4115   2
   1  -7 -14 19.3777 21.6167   4
   1  -7 -13 2080.20 115.428   4
  -1  -7  13 2017.13 125.923   2
  -1  -7  13 2160.21 113.215   3
  -1  -7  12 56.5342 21.1052   3
   1  -7 -12 32.1227 19.7123   3
   1  -7 -12 30.1069 19.3002   4
  -1  -7  12 60.3502 27.7481   2
   1  -7 -11 2200.20 111.228   4
  -1  -7  11 1898.58 118.836   2
  -1  -7  11 2092.38 107.894   3
   1  -7 -11 1912.10 108.545   3
   1  -7 -10 2871.24 123.513   4
  -1  -7  10 3007.60 127.312   3
  -1  -7  10 2889.27 142.594   2
   1  -7 -10 2879.40 130.707   3
   1  -7 -10 2761.38 102.148   1
   1  -7  -9 2963.72 120.534   4
   1  -7  -9 2669.25 104.407   1
   1  -7  -9 2766.25 125.763   3
  -1  -7   9 2815.01 122.260   3
  -1  -7   9 2851.25 139.031   2
   1  -7  -8 5035.64 146.625   1
  -1  -7   8 5307.53 185.499   2
   1  -7  -8 5213.64 152.901   4
  -1  -7   8 5299.61 165.328   3
   1  -7  -8 5173.33 167.761   3
  -1  -7   7 149.353 37.9719   2
   1  -7  -7 103.110 26.2264   3
  -1  -7   7 98.8260 26.5225   3
   1  -7  -7 148.709 28.0511   4
   1  -7  -7 108.382 22.0354   2
   1  -7  -6 21729.8 274.478   2
  -1  -7   6 23151.8 346.080   3
   1  -7  -6 22983.4 333.255   3
   1  -7  -6 23614.3 293.228   4
  -1  -7   6 22425.4 367.049   2
   1  -7  -5 9992.23 215.692   3
  -1  -7   5 10111.3 242.261   2
   1  -7  -5 10202.0 194.812   2
  -1  -7   5 10071.4 229.965   3
   1  -7  -5 10512.0 183.376   4
   1  -7  -4 1388.64 76.0490   2
  -1  -7   4 1244.30 82.4461   3
   1  -7  -4 1429.83 80.3587   3
  -1  -7   4 1348.46 90.7617   2
   1  -7  -3 9117.12 195.853   3
  -1  -7   3 9262.37 225.103   2
  -1  -7   3 9158.66 220.548   3
   1  -7  -3 9174.60 197.964   2
   1  -7  -2 17950.7 284.908   2
   1  -7  -2 17701.5 269.270   3
  -1  -7   2 18083.9 308.916   2
  -1  -7   2 17857.6 307.712   3
   1  -7  -1 4600.79 149.612   2
  -1  -7   1 4486.05 150.313   2
   1  -7  -1 4283.49 130.997   3
  -1  -7   1 4564.37 156.891   3
   1  -7   0 35604.7 367.251   3
   1  -7   0 36281.3 424.234   2
  -1  -7   0 35974.8 416.831   2
  -1  -7   0 36926.2 441.901   3
  -1  -7  -1 23515.0 330.586   2
   1  -7   1 23322.3 347.750   2
   1  -7   1 23426.7 294.819   3
  -1  -7  -1 23517.4 356.044   3
   1  -7   2 735.796 51.6942   3
  -1  -7  -2 891.721 72.3907   3
   1  -7   2 935.364 73.3815   2
  -1  -7  -2 823.301 61.4425   2
  -1  -7  -3 21441.7 346.619   3
   1  -7   3 21540.2 279.068   3
  -1  -7  -3 20073.1 288.712   2
   1  -7   3 20845.6 342.277   2
  -1  -7  -3 20976.9 193.558   4
   1  -7   4 16.7253 27.3432   2
  -1  -7  -4 10.9401 18.7122   3
   1  -7   4 2.13733 15.9912   3
  -1  -7  -4-11.8606 18.1746   2
  -1  -7  -4 21.4697 10.9537   4
   1  -7   5 9964.70 193.678   3
  -1  -7  -5 10143.4 170.300   4
  -1  -7  -5 9629.77 190.290   2
   1  -7   5 9354.10 239.489   2
  -1  -7  -5 9993.07 246.667   3
  -1  -7  -6 5935.06 194.526   3
   1  -7   6 6232.69 155.015   3
   1  -7   6 6288.05 198.302   2
  -1  -7  -6 6272.75 144.970   4
   1  -7   7 8490.57 181.353   3
   1  -7   7 8048.86 228.699   2
  -1  -7  -7 8302.63 176.787   4
  -1  -7  -7 8452.22 233.445   3
  -1  -7  -8 4147.43 165.597   3
   1  -7   8 4030.18 165.348   2
   1  -7   8 4462.73 132.269   3
  -1  -7  -8 4325.72 136.288   4
   1  -7   9 301.051 52.4380   2
  -1  -7  -9 321.414 39.4807   4
  -1  -7  -9 294.886 47.0177   3
   1  -7   9 290.304 35.5030   3
   1  -7  10 889.402 82.3800   2
  -1  -7 -10 796.245 76.2129   3
   1  -7  10 848.835 59.7884   3
  -1  -7 -10 843.227 67.5510   4
   1  -7  11 5783.73 207.575   2
  -1  -7 -11 6219.72 214.305   3
   1  -7  11 5861.32 159.867   3
  -1  -7 -11 5935.99 184.341   4
  -1  -7 -12 3223.63 141.464   4
   1  -7  12 3293.91 121.962   3
  -1  -7 -12 3187.27 157.862   3
   1  -7  12 3190.94 158.837   2
   1  -7  13 2148.65 100.374   3
  -1  -7 -13 2367.46 128.174   4
   1  -7  13 2232.79 134.952   2
  -1  -7 -13 2150.32 131.506   3
   1  -7  14 3829.29 177.865   2
   1  -7  14 4341.54 145.868   3
  -1  -7 -14 4355.29 179.930   4
  -1  -7 -14 3913.80 179.031   3
   1  -7  15 154.712 29.7855   3
   1  -7  15 183.322 47.3173   2
  -1  -7 -15 141.986 36.2428   3
  -1  -7 -15 189.530 41.0336   4
   1  -7  16 37.9391 31.4770   2
  -1  -7 -16 17.0527 20.8651   3
  -1  -7 -16-11.3107 25.0065   4
   1  -7  17 1104.27 103.883   2
  -1  -7 -17 1179.92 103.575   4
   1  -7  18 697.437 86.6900   2
  -1  -7 -18 830.081 89.9678   4
  -1  -7 -19 1682.96 131.063   4
   1  -7  19 1688.71 130.800   2
  -1  -7 -20-28.5597 30.6641   4
   1  -7  20-21.8140 34.2963   2
  -1  -7 -21 2626.90 171.983   4
   1  -7  21 2413.72 162.308   2
  -1  -7 -22-16.7107 27.5924   4
   1  -7  22 2.86145 29.1178   2
   1  -7  23 505.871 78.5983   2
  -1  -7 -23 278.454 64.4773   4
  -1  -7 -24 54.5048 39.8048   4
   1  -7  24 41.2255 34.8391   2
  -1  -7 -25 214.497 57.1896   4
   1  -7  25 253.932 59.4084   2
  -1  -7 -26 307.351 71.4292   4
   1  -8 -25 373.223 71.1475   4
   1  -8 -24 352.379 66.2331   4
  -1  -8  24 553.834 81.9062   2
  -1  -8  23 1147.80 119.029   2
   1  -8 -23 936.932 104.798   4
  -1  -8  22 152.421 50.0589   2
   1  -8 -22 128.195 41.8219   4
   1  -8 -21 40.6068 28.1393   4
  -1  -8  21 66.5448 33.1902   2
  -1  -8  20-29.4109 34.5534   2
   1  -8 -20-10.0236 27.6780   4
  -1  -8  19 3952.78 203.020   2
   1  -8 -19 3736.52 186.670   4
  -1  -8  18 122.684 41.4919   2
   1  -8 -18 175.241 45.2232   4
   1  -8 -17 247.335 49.5737   4
  -1  -8  17 293.346 57.5735   2
   1  -8 -16 3197.62 159.912   4
  -1  -8  16 3269.43 155.532   3
  -1  -8  16 3125.10 173.647   2
  -1  -8  15 186.106 52.9889   2
  -1  -8  15 87.6735 26.8083   3
   1  -8 -15 82.1962 30.0836   4
  -1  -8  14 939.821 93.6719   2
  -1  -8  14 1069.78 85.6838   3
   1  -8 -14 1049.10 87.0695   4
   1  -8 -13 382.606 52.0611   4
  -1  -8  13 265.625 50.5284   2
  -1  -8  13 361.513 50.8917   3
  -1  -8  12 628.381 64.9628   3
   1  -8 -12 611.163 61.8326   4
  -1  -8  12 632.778 75.8838   2
   1  -8 -12 549.788 62.6277   3
   1  -8 -11 464.336 52.8448   4
  -1  -8  11 528.723 68.5414   2
  -1  -8  11 523.853 58.6978   3
   1  -8 -11 459.956 56.9214   3
  -1  -8  10 277.902 52.3775   2
  -1  -8  10 247.599 40.9944   3
   1  -8 -10 290.416 40.3666   4
   1  -8 -10 250.543 43.0724   3
  -1  -8   9 123.521 27.7737   3
  -1  -8   9 138.967 36.9284   2
   1  -8  -9 177.782 39.1565   3
   1  -8  -9 190.265 31.0215   4
   1  -8  -8 73.2395 20.4210   4
  -1  -8   8 3.09946 33.9771   2
  -1  -8   8 48.4238 21.1621   3
   1  -8  -8 47.4745 21.0543   3
  -1  -8   7-5.13711 34.1082   2
  -1  -8   7 25.2009 16.0120   3
   1  -8  -7 22.8999 16.3556   3
   1  -8  -7 29.5791 14.5458   2
   1  -8  -7 17.2403 12.3678   4
   1  -8  -6 50.4043 18.5062   3
  -1  -8   6 17.1065 23.9763   2
   1  -8  -6 69.4188 20.2298   2
  -1  -8   6 59.2076 22.2728   3
  -1  -8   5 400.456 49.8744   3
   1  -8  -5 409.112 44.0149   2
   1  -8  -5 454.009 49.3135   3
  -1  -8   5 312.233 48.2862   2
  -1  -8   4 280.940 43.1818   3
   1  -8  -4 265.922 37.7850   3
   1  -8  -4 233.813 34.0612   2
  -1  -8   4 250.252 42.1845   2
   1  -8  -3 1898.47 97.9470   2
  -1  -8   3 2055.98 111.152   3
  -1  -8   3 1932.21 110.871   2
   1  -8  -3 2108.20 100.537   3
   1  -8  -2 853.081 62.9104   3
  -1  -8   2 773.484 69.8196   2
  -1  -8   2 952.801 75.6310   3
   1  -8  -2 858.070 67.9193   2
  -1  -8   1 523.133 56.5750   2
   1  -8  -1 606.041 52.9735   3
  -1  -8   1 637.570 62.8460   3
   1  -8  -1 522.309 54.7874   2
  -1  -8   0 396.689 51.0153   3
   1  -8   0 498.646 48.0347   3
   1  -8   0 355.186 48.5944   2
  -1  -8   0 443.937 51.1591   2
   1  -8   1 240.885 33.2448   3
  -1  -8  -1 232.003 38.5901   2
   1  -8   1 228.606 39.2471   2
  -1  -8  -1 162.087 33.7689   3
  -1  -8  -2 47.1242 20.8851   2
   1  -8   2 41.7201 23.5998   2
  -1  -8  -2 61.5904 25.3525   3
   1  -8   2 63.9159 17.8345   3
  -1  -8  -3 2746.91 115.398   2
   1  -8   3 2696.86 133.052   2
   1  -8   3 2593.51 103.727   3
  -1  -8  -3 2665.56 132.947   3
  -1  -8  -4 943.695 80.2744   3
  -1  -8  -4 951.073 67.4505   2
   1  -8   4 932.939 62.4835   3
   1  -8   4 1065.46 85.8208   2
  -1  -8  -5 624.676 65.6878   3
  -1  -8  -5 633.034 54.8560   2
   1  -8   5 635.592 71.4760   2
  -1  -8  -6 339.926 51.2514   3
   1  -8   6 327.669 52.7676   2
  -1  -8  -7 70.4119 28.4725   3
   1  -8   7 115.601 35.6337   2
   1  -8   8 141.749 38.7747   2
  -1  -8  -8 90.2402 29.3429   3
  -1  -8  -9 2496.42 138.919   3
   1  -8   9 2813.08 150.069   2
   1  -8  10 14.3557 25.7265   2
  -1  -8 -10 50.2652 25.9119   3
  -1  -8 -10-3.84517 16.2964   4
  -1  -8 -11 2735.99 150.290   3
   1  -8  11 2749.79 152.408   2
  -1  -8 -11 3027.08 129.075   4
  -1  -8 -12 2794.73 130.198   4
   1  -8  12 2817.36 157.288   2
  -1  -8 -12 2664.38 150.560   3
  -1  -8 -13 2195.11 120.714   4
   1  -8  13 2166.45 140.234   2
  -1  -8 -13 2065.30 133.845   3
   1  -8  14 571.699 76.5766   2
  -1  -8 -14 621.522 67.9247   4
  -1  -8 -14 490.613 67.4120   3
  -1  -8 -15 639.546 79.3300   3
   1  -8  15 611.679 78.3586   2
  -1  -8 -15 866.513 82.9744   4
  -1  -8 -16 53.1855 30.9838   3
   1  -8  16-39.8474 40.2621   2
  -1  -8 -16 50.3152 27.2437   4
  -1  -8 -17 38.9608 22.5717   4
   1  -8  17 55.4506 29.5013   2
  -1  -8 -18 24.4520 28.1381   4
   1  -8  18 68.0655 37.8314   2
   1  -8  19 121.512 47.5383   2
  -1  -8 -19 120.267 37.5027   4
   1  -8  20 1883.30 147.819   2
  -1  -8 -20 1778.70 138.227   4
   1  -8  21 1801.01 149.020   2
  -1  -8 -21 2018.03 150.702   4
  -1  -8 -22 323.200 66.0129   4
   1  -8  22 407.958 74.1274   2
  -1  -8 -23 488.668 80.3835   4
   1  -8  23 411.941 73.6338   2
  -1  -8 -24 312.940 68.6722   4
  -1  -9  21 68.4140 39.4005   2
  -1  -9  20 1477.09 130.852   2
  -1  -9  19 1148.70 115.085   2
  -1  -9  18 699.826 90.3760   2
  -1  -9  17 24.2077 33.3902   2
  -1  -9  16 345.934 67.0759   2
  -1  -9  15 80.7877 36.3787   2
  -1  -9  14 16.4293 30.8276   2
  -1  -9  13 1848.50 133.768   2
  -1  -9  12 276.036 54.2487   2
   1  -9 -11 216.701 41.9350   3
  -1  -9  11 279.982 55.0644   2
   1  -9 -10 1193.78 90.8891   3
  -1  -9  10 1095.98 98.2428   2
   1  -9  -9 80.8966 26.6660   3
  -1  -9   9 94.0381 37.0455   2
   1  -9  -8 136.519 31.4167   3
  -1  -9   8 88.2749 34.4740   2
   1  -9  -7 226.416 39.5893   3
  -1  -9   7 247.371 50.0510   2
   1  -9  -6 2122.35 99.7727   2
  -1  -9   6 2019.20 125.692   2
  -1  -9   6 2076.28 117.984   3
   1  -9  -5 3143.65 126.282   2
  -1  -9   5 3078.87 143.352   3
  -1  -9   5 3006.75 150.542   2
  -1  -9   4 990.261 86.1440   2
   1  -9  -4 999.259 73.8022   2
  -1  -9   4 878.095 77.7197   3
  -1  -9   3 341.761 52.5188   2
   1  -9  -3 286.129 43.2662   2
  -1  -9   3 262.657 41.8301   3
  -1  -9   2 2215.49 122.005   3
   1  -9  -2 2168.55 113.635   2
  -1  -9   2 2013.43 119.254   2
   1  -9  -1 37.8356 22.0315   2
  -1  -9   1 56.9731 28.0029   2
  -1  -9   1 32.7744 22.1650   3
  -1  -9   0 1213.12 88.2556   2
  -1  -9   0 1218.00 91.3624   3
   1  -9   0 1245.77 89.9134   2
  -1  -9  -1 1313.07 89.8313   2
  -1  -9  -1 1299.57 95.5670   3
   1  -9   1 1282.75 93.7109   2
  -1  -9  -2 1514.02 105.333   3
  -1  -9  -2 1416.57 91.4236   2
   1  -9   2 1330.76 100.080   2
   1  -9   3 3296.25 156.682   2
  -1  -9  -3 3344.27 137.578   2
  -1  -9  -3 3487.15 158.832   3
   1  -9   4 2030.95 124.418   2
  -1  -9  -4 1974.13 103.240   2
  -1  -9  -4 2188.30 127.155   3
  -1  -9  -5 1680.11 113.351   3
   1  -9   5 1692.06 116.339   2
  -1  -9  -6 38.6908 27.4298   3
   1  -9   6 36.2070 28.7702   2
   1  -9   7 11005.3 299.688   2
  -1  -9  -7 10714.8 293.654   3
   1  -9   8 1137.49 100.385   2
  -1  -9  -8 1028.69 92.2089   3
  -1  -9  -9 269.062 50.8861   3
   1  -9   9 298.441 56.4501   2
   1  -9  10 2119.09 140.184   2
  -1  -9 -10 1781.63 124.447   3
   1  -9  11 848.214 92.2199   2
  -1  -9 -11 795.128 85.6305   3
   1  -9  12 82.8366 40.4565   2
  -1  -9 -12 8.62356 22.9614   3
  -1  -9 -13 1.23564 20.7561   3
   1  -9  13-21.5380 32.2006   2
  -1  -9 -14 9.46919 20.6686   3
   1  -9  14 2.87492 30.0624   2
   1  -9  15 3597.34 197.659   2
  -1  -9 -15 3268.55 179.097   3
   1  -9  16 1367.84 124.106   2
   1  -9  17 4748.14 233.320   2
   1  -9  18 962.977 112.635   2
   1  -9  19 348.630 68.5649   2
   1  -9  20 521.479 83.4483   2
  -1 -10  17 4126.42 219.580   2
  -1 -10  16 1341.44 124.040   2
  -1 -10  15-29.5989 30.4634   2
  -1 -10  14 3431.22 193.168   2
  -1 -10  13 1619.55 132.924   2
  -1 -10  12-3.55718 27.3471   2
  -1 -10  11-63.8941 43.5480   2
  -1 -10  10-148.221 45.1954   2
  -1 -10   9 503.209 73.2685   2
  -1 -10   8-6.15120 23.9723   2
  -1 -10   7 0.85084 30.9884   2
  -1 -10   6 589.574 72.6644   2
   1 -10  -5 50.7772 22.8799   2
  -1 -10   5 62.7234 32.5667   2
  -1 -10   4 251.435 48.7682   2
   1 -10  -4 325.604 46.7307   2
   1 -10  -3 155.250 33.8868   2
  -1 -10   3 144.341 40.3261   2
  -1 -10   2-25.2956 24.9869   2
   1 -10  -2-2.09981 18.0081   2
  -1 -10   1 57.4215 29.8836   2
   1 -10  -1 105.692 29.6250   2
   1 -10   0 121.649 32.5661   2
  -1 -10   0 121.105 36.1508   2
   1 -10   1 10.8691 20.5718   2
  -1 -10  -1 63.1860 26.4209   2
  -1 -10  -2 29.9677 23.7210   2
   1 -10   2 69.8619 27.6108   2
  -1 -10  -3 489.071 56.2831   2
   1 -10   3 434.999 62.0519   2
   1 -10   4 182.783 44.4564   2
   1 -10   5 89.9605 37.0615   2
   1 -10   6 98.1320 36.6541   2
  -1 -10  -7 23.4455 20.4110   3
   1 -10   7-21.6021 32.7050   2
  -1 -10  -8 3176.48 165.856   3
   1 -10   8 3151.14 174.053   2
  -1 -10  -9 198.360 42.8279   3
   1 -10   9 315.415 59.7448   2
   1 -10  10 1612.47 129.535   2
  -1 -10 -10 1769.57 127.963   3
   1 -10  11 21.5966 26.4744   2
  -1 -10 -11-2.17011 22.5317   3
  -1 -10 -12 2187.14 145.374   3
   1 -10  12 2461.53 163.106   2
  -1 -10 -13 241.934 52.3077   3
   1 -10  13 261.300 56.2386   2
   1 -10  14 543.163 81.1473   2
  -1 -10 -14 447.796 68.5655   3
   1 -10  15 410.121 73.3350   2
   1 -10  16 39.6718 32.3350   2
  -1 -11  12 157.244 48.1960   2
  -1 -11  11 1378.47 122.388   2
  -1 -11  10-41.3238 36.6145   2
  -1 -11   9 45.4033 25.4875   2
  -1 -11   8 238.703 49.3596   2
  -1 -11   7 1604.65 126.369   2
  -1 -11   6 110.514 33.0055   2
  -1 -11   5 13.5037 21.5897   2
  -1 -11   4 24.9542 25.8270   2
   1 -11  -3 13.5704 19.8369   2
  -1 -11   3-18.5126 29.1262   2
  -1 -11   2 2614.83 147.567   2
   1 -11  -2 2608.84 136.191   2
  -1 -11   1 239.454 48.7736   2
   1 -11  -1 312.875 51.8602   2
   1 -11   0 5926.88 213.244   2
  -1 -11   0 6126.91 217.761   2
   1 -11   1 1630.88 117.490   2
  -1 -11  -1 1489.33 105.593   2
   1 -11   2 286.549 52.8081   2
  -1 -11  -2 275.928 46.1877   2
   1 -11   3 857.454 88.3212   2
   1 -11   4 1459.57 115.688   2
   1 -11   5 2544.51 156.067   2
   1 -11   6 1035.16 102.695   2
   1 -11   7 996.134 102.437   2
   1 -11   8-25.1709 35.2265   2
   1 -11   9 54.6635 31.3736   2
   1 -11  10 697.762 89.7325   2
   1 -11  11 61.3515 34.6368   2
   1 -11  12 104.380 37.7793   2
  -1 -12   4 13.0035 20.4776   2
  -1 -12   3 336.378 60.1738   2
  -1 -12   2 416.540 62.9758   2
  -1 -12   1 43.4919 22.4284   2
  -1 -12   0 48.6128 21.3578   2
   1 -12   0 45.0305 23.7004   2
   1 -12   1 72.4743 36.5836   2
   1 -12   2 175.359 43.6978   2
   1 -12   3 307.953 55.1822   2
   1 -12   4 608.874 77.8842   2
   1 -12   5 388.475 64.6058   2
   2   0 -32 1034.71 124.895   4
   2   0 -31-29.3512 26.6966   4
   2   0 -30 278.518 63.3672   4
   2   0 -29-43.9562 44.7705   4
   2   0 -28 2104.91 159.985   4
   2   0 -27 26.1745 31.5277   4
   2   0 -26 1619.21 136.163   4
   2   0 -25 12.5085 31.5337   4
   2   0 -24 8882.67 294.654   4
  -2   0  24 8916.08 206.732   2
   2   0 -23-13.4554 31.3644   4
  -2   0  23-23.1341 19.5980   2
   2   0 -22 400.258 61.9157   4
  -2   0  22 488.940 48.0770   2
   2   0 -21-16.1195 28.7810   4
  -2   0  21 22.7327 18.1621   2
  -2   0  20 367.284 40.2897   2
   2   0 -20 276.840 47.9549   4
  -2   0  19 41.1721 19.9487   2
   2   0 -19 18.5193 31.2156   4
  -2   0  18 11856.6 199.351   2
   2   0 -18 10601.9 264.965   4
  -2   0  17 37.3990 20.1312   2
   2   0 -17 20.9325 25.6187   4
   2   0 -16 22429.4 355.533   4
  -2   0  16 22844.5 255.834   2
   2   0 -15 14.7040 26.2489   4
  -2   0  15 54.4877 18.9712   2
   2   0 -14 20134.4 311.685   4
  -2   0  14 20612.1 220.936   2
   2   0 -13-23.8281 25.1302   4
  -2   0  13 16.3266 10.1584   2
  -2   0  12 167.620 20.2613   2
   2   0 -12 57.8608 16.3519   4
   2   0 -11 0.52985 13.6494   4
  -2   0  11 25.6686 10.4569   2
   2   0 -10 1059.79 59.8867   4
  -2   0  10 1093.59 41.2405   2
   2   0 -10 1048.42 38.0397   2
   2   0  -9-10.9569 14.2928   4
  -2   0   9 2.62395 6.13004   2
   2   0  -9 3.03386 4.38315   2
  -2   0   8 9937.46 107.166   2
   2   0  -8 10153.0 106.801   2
   2   0  -8 9819.85 161.570   4
   2   0  -7 4.76982 4.78327   2
   2   0  -7 1.88007 8.88170   4
  -2   0   7 6.90382 5.79175   2
   2   0  -6 898874. 893.278   2
   2   0  -6 894565. 1351.97   4
  -2   0   5 19.9826 5.73991   2
   2   0  -5 11.0400 4.62132   2
   2   0  -5 18.3372 10.7033   4
  -2   0   4 108745. 244.194   2
   2   0  -4 111437. 276.365   2
   2   0  -3 25.7965 8.32387   1
   2   0  -3 7.41955 3.16388   2
   2   0  -3 4.42579 5.99216   4
   2   0  -2 251741. 513.784   4
   2   0  -2 254675. 461.192   1
   2   0  -1-5.83489 5.84040   1
  -2   0   1 117.711 10.1608   3
  -2   0   0 13250.6 109.924   3
   2   0   0 12944.4 101.310   1
  -2   0  -1 3.53628 4.23931   3
   2   0   1-3.97512 4.62456   1
   2   0   2 76856.5 308.958   3
  -2   0  -2 74525.2 303.479   3
  -2   0  -2 75616.1 266.188   1
   2   0   2 74540.3 283.661   1
   2   0   3 1.46608 4.46918   3
   2   0   3 2.02535 4.91716   1
  -2   0  -3 24.4608 7.04413   3
  -2   0  -3 7.75441 4.62106   1
   2   0   4 24599.1 191.387   1
   2   0   4 25971.7 212.346   3
  -2   0  -4 25585.8 206.032   3
  -2   0  -4 26164.9 184.131   1
  -2   0  -5 0.78028 7.08960   3
   2   0   5 0.74700 6.33068   1
  -2   0  -5 12.2407 6.34912   1
  -2   0  -6 131413. 530.746   3
  -2   0  -6 130469. 606.644   4
  -2   0  -7 6.82907 11.5151   4
  -2   0  -7 5.43028 6.95303   1
  -2   0  -7 2.90194 7.68166   3
  -2   0  -8 15260.7 232.972   4
  -2   0  -8 15179.3 199.278   3
  -2   0  -9 8.72105 12.8321   4
  -2   0  -9 47.7651 17.0568   3
  -2   0 -10 5341.31 151.584   4
  -2   0 -11 4.73326 14.1794   4
   2   0  12 80923.2 504.571   2
  -2   0 -12 82087.4 649.641   4
  -2   0 -13-3.73344 18.5267   4
   2   0  13 39.6637 21.7983   2
   2   0  14 34451.4 353.007   2
  -2   0 -14 34089.3 448.870   4
  -2   0 -15-22.4597 27.6681   4
   2   0  15 32.1627 20.6039   2
   2   0  16 1555.52 82.2426   2
  -2   0 -16 1488.27 101.554   4
   2   0  17 22.0574 16.8830   2
  -2   0 -17-17.4451 26.1283   4
  -2   0 -18 14437.9 336.909   4
   2   0  18 14709.2 268.590   2
  -2   0 -19 9.05601 27.5316   4
   2   0  19-1.27344 17.3360   2
  -2   0 -20 688.265 80.3353   4
   2   0  20 615.151 58.4540   2
   2   0  21-1.65241 16.2229   2
  -2   0 -21-21.6764 29.0550   4
  -2   0 -22 3637.59 187.493   4
   2   0  22 3656.16 151.962   2
   2   0  23 18.9119 18.7868   2
  -2   0 -23 41.6752 35.8707   4
  -2   0 -24 3376.34 192.334   4
   2   0  24 3411.97 156.355   2
  -2   0 -25 25.8569 31.9598   4
   2   0  25 10.9427 17.9681   2
  -2   0 -26 1153.24 119.664   4
   2   0  26 1022.10 91.4435   2
  -2   0 -27-17.2247 25.6026   4
   2   0  27-38.7257 27.1071   2
  -2   0 -28 133.384 44.4287   4
  -2   0 -29 20.8986 34.5588   4
  -2   0 -30 7.69569 30.4458   4
  -2   0 -31 21.4014 31.2527   4
   2   1 -32 2523.68 188.353   4
   2  -1 -32 2800.66 205.115   4
   2   1 -31 1236.41 134.260   4
   2  -1 -31 1448.28 145.580   4
   2  -1 -30 1377.80 143.790   4
   2   1 -30 1273.03 129.967   4
   2   1 -29 260.090 61.0943   4
   2  -1 -29 203.632 59.0867   4
   2  -1 -28 76.0200 39.0435   4
   2   1 -28 149.442 45.7671   4
   2   1 -27 436.916 73.1223   4
   2  -1 -27 499.466 50.8910   1
   2  -1 -27 459.983 77.7844   4
   2   1 -26 710.347 88.7856   4
   2  -1 -26 785.978 61.2804   1
   2  -1 -26 842.191 99.4708   4
   2  -1 -25 565.522 81.3819   4
   2   1 -25 457.964 69.5018   4
  -2  -1  25 599.117 60.6540   2
   2  -1 -25 608.389 54.4547   1
   2  -1 -24 83.2594 25.5061   1
   2  -1 -24 22.7254 28.7618   4
  -2  -1  24 24.7753 24.4240   2
   2   1 -23 1216.06 105.518   4
  -2  -1  23 1359.21 87.5388   2
   2  -1 -23 1340.41 113.550   4
  -2   1  22 59.5753 18.9679   2
  -2  -1  22 10.9620 15.7696   2
   2   1 -22 54.0178 35.8829   4
   2  -1 -22 5.19659 27.1231   4
  -2   1  21 224.331 29.3738   2
   2  -1 -21 134.579 36.7504   4
   2   1 -21 242.379 47.8845   4
  -2  -1  21 262.713 37.9198   2
   2   1 -20 3609.07 160.950   4
  -2   1  20 3990.85 111.818   2
   2  -1 -20 3881.47 174.884   4
  -2  -1  20 3812.97 133.527   2
  -2   1  19 42.3323 15.8785   2
   2   1 -19 23.4978 22.2370   4
   2  -1 -19 3.20823 27.9492   4
  -2  -1  19 29.6708 19.6188   2
  -2   1  18 3348.02 94.6547   2
  -2  -1  18 3305.76 118.109   2
   2   1 -18 3031.39 139.855   4
   2  -1 -18 3092.79 146.669   4
   2   1 -17 2047.74 109.368   4
   2  -1 -17 2044.74 119.329   4
  -2  -1  17 2347.91 96.0321   2
  -2   1  17 2207.13 73.9929   2
  -2  -1  16 4646.74 129.371   2
   2  -1 -16 4328.12 164.364   4
  -2   1  16 4470.51 99.6465   2
   2   1 -16 4367.97 153.820   4
   2  -1 -15 151.391 32.6249   4
   2   1 -15 190.050 33.2336   4
  -2   1  15 194.911 21.0280   2
  -2  -1  15 208.071 30.1772   2
   2  -1 -14 5960.94 176.793   4
  -2  -1  14 6190.00 138.227   2
  -2   1  14 6002.87 103.770   2
   2   1 -14 6203.28 167.713   4
  -2  -1  13 11789.4 182.092   2
   2   1 -13 11854.3 222.100   4
   2  -1 -13 11748.6 235.835   4
  -2   1  13 11722.8 135.182   2
   2   1 -12 4165.42 125.243   4
  -2  -1  12 4487.81 108.177   2
  -2   1  12 4551.97 77.6115   2
   2  -1 -12 4618.99 142.208   4
   2  -1 -11 769.336 56.7531   4
   2   1 -11 736.780 50.1204   4
  -2  -1  11 684.231 41.4237   2
  -2   1  11 736.724 28.6889   2
  -2  -1  10 7584.21 129.311   2
  -2   1  10 7426.24 80.5675   2
   2   1 -10 8031.96 156.701   4
   2  -1 -10 7581.22 170.510   4
  -2  -1   9 4184.73 92.8850   2
   2  -1  -9 4194.07 81.3777   1
   2   1  -9 4235.39 108.498   4
  -2   1   9 3959.83 51.0676   2
   2  -1  -9 4260.71 120.628   4
  -2   1   8 2082.04 30.7016   2
   2  -1  -8 2331.91 59.0643   1
   2   1  -8 2462.96 79.2763   4
  -2  -1   8 2439.04 68.1126   2
   2  -1  -8 2394.04 88.3342   4
   2   1  -7 14033.2 171.975   4
   2  -1  -7 13401.5 134.317   1
   2  -1  -7 14427.8 197.147   4
  -2  -1   7 13094.4 147.838   2
  -2  -1   6 391.029 27.1957   4
  -2  -1   6 347.962 24.6651   2
   2   1  -6 412.159 28.1020   4
   2  -1  -6 360.006 30.3256   4
   2  -1  -6 355.559 21.4103   1
   2   1  -6 368.102 24.9648   2
  -2  -1   5 1847.33 51.1529   2
   2  -1  -5 1941.04 63.8624   4
  -2   1   5 2040.92 47.8274   1
  -2  -1   5 2002.68 55.4165   4
   2  -1  -5 1848.09 46.9346   1
   2   1  -5 1987.68 55.0311   2
   2   1  -5 1943.33 53.1575   4
   2  -1  -4 236.112 21.9351   4
   2  -1  -4 231.551 16.2296   1
  -2  -1   4 325.252 21.6837   4
   2   1  -4 376.011 21.7246   4
  -2  -1   4 299.963 20.8199   2
   2   1  -4 319.735 21.9090   2
  -2  -1   3 1720.18 40.9130   4
   2   1  -3 1745.59 39.4535   4
   2  -1  -3 1684.20 43.6174   1
  -2  -1   3 1866.49 46.5437   2
   2  -1  -3 1835.21 53.5054   4
  -2  -1   2 1823.13 43.2846   2
  -2  -1   2 1877.96 39.4912   4
   2  -1  -2 1768.87 48.9427   4
  -2  -1   2 1687.17 47.9157   3
   2  -1  -2 1757.14 46.4194   1
  -2  -1   1 2225.03 56.3973   3
   2  -1  -1 2236.81 53.6071   1
  -2  -1   1 2156.51 44.9728   2
   2   1   0 6535.01 62.6690   1
   2  -1   0 6518.27 96.9058   1
  -2  -1   0 6433.20 98.8217   3
   2  -1   1 3880.91 42.8087   3
   2   1   1 4119.16 46.2726   1
  -2  -1  -1 4023.15 81.4767   3
   2  -1   1 3768.26 78.0575   1
  -2   1  -1 3869.45 42.5756   3
  -2   1  -2 12813.1 92.1304   3
   2  -1   2 12272.6 148.230   1
   2  -1   2 12610.3 96.7858   3
  -2  -1  -2 12611.4 72.2014   1
  -2  -1  -2 12556.3 151.715   3
   2   1   2 12633.8 78.6318   1
   2  -1   3 7223.99 119.597   1
   2  -1   3 7200.90 104.171   2
  -2  -1  -3 7016.52 119.817   3
   2   1   3 6850.55 64.4618   1
   2  -1   3 7340.52 87.5306   3
  -2   1  -3 7250.24 80.2649   3
  -2  -1  -3 7246.37 54.5975   1
   2  -1   4 2298.59 55.7467   3
   2  -1   4 2094.05 60.2539   2
   2   1   4 1990.20 38.2032   1
  -2  -1  -4 2081.08 68.5724   4
   2  -1   4 2087.30 69.3721   1
  -2  -1  -4 2106.44 68.8476   3
  -2  -1  -4 2168.38 33.2387   1
   2  -1   5 525.828 29.4302   3
   2  -1   5 467.131 34.6280   1
  -2  -1  -5 514.852 37.3731   4
   2  -1   5 545.032 33.0236   2
  -2  -1  -5 496.941 35.4797   3
  -2  -1  -5 534.926 19.7571   1
  -2  -1  -6 1633.83 70.6314   4
  -2  -1  -6 1720.37 67.5088   3
   2  -1   6 1687.42 59.8183   2
  -2  -1  -6 1658.00 39.6709   1
   2  -1   6 1616.53 64.9605   1
   2  -1   7 5692.91 114.459   2
  -2  -1  -7 5423.26 134.529   4
  -2  -1  -7 5453.17 125.656   3
  -2  -1  -7 5607.11 83.4278   1
  -2   1  -8 3522.17 111.184   4
  -2  -1  -8 3602.51 74.7701   1
   2  -1   8 3452.06 94.3586   2
  -2  -1  -8 3327.44 110.110   4
  -2  -1  -8 3462.32 105.798   3
  -2  -1  -9 1233.11 47.9328   1
  -2  -1  -9 1116.47 68.1702   4
   2  -1   9 1138.44 57.2321   2
  -2   1  -9 1141.71 68.8727   4
  -2  -1  -9 1136.58 63.3190   3
  -2  -1 -10 180.499 31.4629   4
  -2   1 -10 179.084 30.1670   4
  -2  -1 -10 179.496 27.4450   3
   2  -1  10 181.856 25.4355   2
  -2  -1 -10 216.584 22.3234   1
  -2   1 -11 1233.52 77.4096   4
   2  -1  11 1217.57 64.1581   2
  -2  -1 -11 1173.82 75.7667   4
  -2  -1 -11 1253.66 70.5356   3
   2  -1  12 6875.21 156.975   2
  -2  -1 -12 6805.10 168.841   3
  -2   1 -12 6848.26 186.934   4
  -2  -1 -12 6967.04 193.731   4
  -2   1 -13 1295.25 85.5149   4
   2  -1  13 1351.88 73.7151   2
  -2  -1 -13 1355.74 88.3397   4
  -2  -1 -14 3040.62 137.847   4
   2  -1  14 3162.33 115.876   2
  -2   1 -14 3308.53 142.347   4
  -2  -1 -15 458.999 58.0845   4
   2  -1  15 515.576 51.3511   2
  -2   1 -15 549.083 61.7675   4
   2   1  15 593.809 47.8330   2
  -2  -1 -16 11411.4 282.584   4
  -2   1 -16 11642.3 281.342   4
   2  -1  16 11510.1 236.151   2
   2   1  16 11175.9 208.406   2
  -2  -1 -17 10065.8 271.804   4
   2   1  17 10041.3 204.045   2
  -2   1 -17 10499.2 277.041   4
   2  -1  17 10376.3 230.841   2
   2  -1  18 94.1333 29.0620   2
   2   1  18 125.289 29.9441   2
  -2   1 -18 80.3239 31.6345   4
  -2  -1 -18 90.4460 34.4677   4
   2   1  19 4721.32 149.169   2
  -2  -1 -19 4469.94 192.102   4
  -2   1 -19 4545.47 193.654   4
   2  -1  19 4834.46 170.308   2
   2  -1  20 2205.45 118.967   2
   2   1  20 2139.56 105.035   2
  -2  -1 -20 2032.34 134.912   4
  -2   1 -20 2133.01 137.245   4
  -2  -1 -21 4002.94 195.057   4
   2   1  21 3895.49 146.035   2
   2  -1  21 3884.67 161.337   2
  -2   1 -21 3920.96 188.615   4
   2   1  22 840.633 71.0803   2
  -2   1 -22 1111.46 107.265   4
   2  -1  22 922.628 81.5306   2
  -2  -1 -22 937.787 100.680   4
  -2   1 -23 33.0545 27.2134   4
   2   1  23 43.1174 18.6546   2
   2  -1  23 42.5174 23.7718   2
  -2  -1 -23 60.8208 33.1468   4
   2   1  24 41.9904 24.1143   2
  -2  -1 -24 47.0191 37.3691   4
  -2   1 -24 116.757 42.7215   4
   2  -1  24 53.9039 24.0357   2
  -2  -1 -25 2000.70 154.678   4
   2   1  25 1903.95 114.354   2
  -2   1 -25 2270.90 163.995   4
   2  -1  25 2081.59 131.164   2
  -2   1 -26 1082.50 115.642   4
   2  -1  26 980.896 92.8205   2
  -2  -1 -26 1148.84 121.955   4
   2   1  26 1041.71 86.8100   2
   2  -1  27 3572.39 176.536   2
  -2  -1 -27 3816.79 222.834   4
  -2   1 -27 3419.78 207.593   4
  -2  -1 -28 2360.27 180.915   4
  -2   1 -28 2531.55 182.950   4
   2  -1  28 2202.05 140.846   2
  -2  -1 -29 631.925 99.5882   4
  -2   1 -29 745.575 103.943   4
  -2   1 -30 176.182 55.2320   4
  -2  -1 -30 289.115 77.1260   4
  -2   1 -31 2487.63 193.842   4
   2   2 -32 485.839 80.9400   4
   2  -2 -31 104.187 40.9260   4
   2   2 -31 44.6461 33.9628   4
   2  -2 -30 114.699 50.4946   4
   2   2 -30 87.3490 47.4823   4
   2  -2 -29 817.160 108.822   4
   2   2 -29 621.799 87.8131   4
   2   2 -28 292.516 60.2772   4
   2  -2 -28 411.097 77.7731   4
   2   2 -27 276.752 60.0563   4
   2  -2 -27 287.532 66.8468   4
  -2  -2  27 427.886 57.5887   2
   2  -2 -26 19.1305 29.1698   4
   2   2 -26-47.8608 37.9555   4
  -2  -2  26-18.0472 20.6662   2
  -2  -2  25-22.9993 24.1649   2
   2  -2 -25-39.1478 40.4623   4
   2  -2 -25-16.3417 12.1363   1
   2   2 -25-13.8957 29.8375   4
   2  -2 -24 17.3964 16.3964   1
   2  -2 -24-21.4875 25.9996   4
  -2  -2  24-19.1818 23.8616   2
   2   2 -24-44.8158 31.3131   4
   2   2 -23 59.2372 24.5502   4
   2  -2 -23 116.889 39.0335   4
  -2  -2  23 27.9883 19.3462   2
   2  -2 -23 65.2023 19.7460   1
  -2  -2  22 347.143 48.4627   2
   2   2 -22 326.419 53.8771   4
   2  -2 -22 250.485 51.5369   4
   2  -2 -22 442.956 41.2603   1
   2  -2 -21 43.5507 18.2079   1
   2  -2 -21 44.8401 28.9660   4
   2   2 -21 20.9481 21.1676   4
  -2  -2  21 33.9841 20.4877   2
   2  -2 -20 285.074 53.9674   4
   2   2 -20 362.330 54.7394   4
  -2   2  20 322.091 28.3733   2
   2  -2 -20 350.448 36.1611   1
  -2  -2  20 357.521 47.8426   2
   2   2 -19 13806.5 296.971   4
   2  -2 -19 14197.8 210.115   1
   2  -2 -19 13868.2 326.756   4
  -2   2  19 13698.2 170.212   2
  -2  -2  19 13942.2 268.246   2
  -2  -2  18 799.315 65.1259   2
   2  -2 -18 832.918 50.7239   1
  -2   2  18 739.753 39.0109   2
   2  -2 -18 781.255 79.0203   4
   2   2 -18 689.909 66.6752   4
   2   2 -17 876.762 71.1322   4
   2  -2 -17 973.467 52.4922   1
  -2   2  17 964.203 42.3231   2
   2  -2 -17 866.637 78.7298   4
  -2  -2  17 959.516 67.4986   2
   2  -2 -16 6007.33 125.500   1
   2   2 -16 6086.81 176.015   4
  -2   2  16 6015.30 98.0263   2
  -2  -2  16 6195.91 162.480   2
   2  -2 -16 5998.00 195.493   4
  -2  -2  15 15785.2 251.469   2
   2  -2 -15 16058.5 196.454   1
   2  -2 -15 16132.1 307.103   4
   2   2 -15 16226.6 274.445   4
  -2   2  15 15998.5 150.426   2
   2  -2 -14 181.443 23.0597   1
  -2  -2  14 160.698 29.0640   2
  -2   2  14 178.090 15.4051   2
   2   2 -14 207.214 32.5104   4
   2  -2 -14 146.324 35.0275   4
  -2   2  13 19216.7 138.977   2
   2   2 -13 19910.1 276.791   4
   2  -2 -13 19379.3 203.832   1
  -2  -2  13 19787.5 263.612   2
   2  -2 -13 19835.8 315.430   4
   2  -2 -12 561.265 53.1033   4
   2   2 -12 631.643 47.1671   4
   2  -2 -12 633.557 36.0347   1
  -2  -2  12 607.283 46.4365   2
  -2   2  12 542.259 21.4389   2
  -2   2  11 557.161 18.6143   2
  -2  -2  11 597.188 44.3785   2
  -2   2  11 565.554 16.7934   2
   2  -2 -11 695.768 36.4009   1
   2  -2 -11 571.173 52.4542   4
   2   2 -11 674.268 45.1859   4
  -2  -2  10 4021.33 108.519   2
   2  -2 -10 3896.07 125.075   4
   2  -2 -10 3911.09 83.6416   1
   2   2 -10 3803.52 102.624   4
   2   2  -9 40177.2 310.222   4
   2  -2  -9 41332.3 399.591   4
   2  -2  -9 39779.5 259.117   1
  -2  -2   9 39224.8 328.105   2
   2  -2  -8 33432.3 232.409   1
   2   2  -8 33321.5 268.438   4
   2  -2  -8 34883.6 342.482   4
  -2  -2   8 33806.7 291.262   2
   2   2  -7 1819.71 57.5090   4
  -2  -2   7 1772.11 65.2196   2
   2  -2  -7 1717.65 52.0875   1
  -2  -2   7 1745.65 55.8419   4
   2  -2  -7 1737.72 71.5620   4
   2  -2  -6 13791.9 145.520   1
   2  -2  -6 13526.3 188.201   4
  -2  -2   6 13907.6 176.683   2
  -2  -2   6 14394.4 145.534   4
   2   2  -6 14191.6 138.552   4
   2  -2  -5 13752.4 83.9478   2
   2  -2  -5 13670.0 147.799   1
  -2   2   5 13901.7 151.774   3
   2   2  -5 13834.8 119.329   4
  -2  -2   5 14250.9 129.190   4
  -2  -2   5 14156.0 170.212   2
  -2   2   5 13335.1 82.5344   2
   2  -2  -5 13982.2 178.099   4
  -2   2   4 1338.36 42.8426   3
  -2   2   4 1442.81 31.4225   2
   2   2  -4 1319.03 31.9180   4
  -2  -2   4 1345.77 52.2823   2
   2  -2  -4 1234.42 51.4858   4
  -2  -2   4 1308.47 50.1153   3
   2  -2  -4 1247.66 45.5106   1
   2  -2  -4 1311.85 31.5771   2
  -2  -2   4 1529.15 36.9568   4
   2  -2  -3 50677.5 302.804   4
   2  -2  -3 50266.2 217.402   2
   2  -2  -3 50389.7 295.575   1
  -2  -2   3 50199.3 311.086   3
  -2   2   3 50748.0 235.879   3
  -2  -2   3 50926.8 187.938   4
  -2   2   3 51944.6 209.147   2
  -2  -2   3 50809.2 302.319   2
  -2  -2   2 1891.12 61.0404   3
  -2  -2   2 1904.31 56.6922   2
  -2   2   2 1950.75 44.4768   2
  -2  -2   2 1934.08 33.6671   4
   2  -2  -2 1944.82 60.2115   1
  -2   2   2 1674.07 54.0313   4
  -2   2   2 1946.14 39.4973   3
   2  -2  -2 1800.61 54.3844   4
   2  -2  -2 1918.44 46.3040   2
   2  -2  -1 119249. 398.077   2
  -2  -2   1 119661. 427.496   2
  -2   2   1 123565. 379.918   2
   2  -2  -1 120015. 485.401   1
  -2  -2   1 118494. 493.339   3
  -2   2   1 123287. 441.189   4
  -2   2   0 24745.7 184.628   4
   2  -2   0 24326.1 228.695   1
  -2   2   0 25720.9 185.095   2
  -2  -2   0 24578.6 229.142   3
  -2  -2   0 25325.8 191.140   2
   2  -2   0 24187.7 189.420   2
   2  -2   1 32770.1 236.836   2
  -2  -2  -1 33613.7 276.489   3
   2  -2   1 33734.2 282.418   1
   2  -2   2 25690.2 214.534   2
  -2  -2  -2 25643.6 248.268   3
   2  -2   2 25388.6 255.896   1
  -2  -2  -2 25488.4 205.607   4
  -2  -2  -3 40422.8 323.182   3
  -2  -2  -3 40944.3 285.194   4
   2  -2   3 41147.7 174.614   3
   2  -2   3 39663.7 331.526   1
   2  -2   3 40913.4 283.291   2
   2  -2   4 137.733 19.7371   2
  -2  -2  -4 117.206 18.1262   4
   2  -2   4 109.412 18.9632   1
   2  -2   4 170.582 13.7929   3
  -2  -2  -4 114.349 19.4003   3
  -2  -2  -5 867.451 49.0295   4
   2  -2   5 714.284 48.0521   1
   2  -2   5 864.510 34.5598   3
  -2  -2  -5 774.537 48.9183   3
   2  -2   5 817.857 45.4161   2
  -2  -2  -6 13753.3 210.739   3
  -2  -2  -6 13638.8 205.492   4
   2  -2   6 13265.4 186.080   2
   2  -2   6 14087.4 155.838   3
   2  -2   6 13081.6 210.509   1
   2  -2   7 132819. 610.605   2
  -2  -2  -7 132316. 678.604   3
  -2  -2  -7 131833. 670.187   4
  -2  -2  -8 72.6438 19.3896   3
  -2   2  -8 109.635 22.2562   4
  -2  -2  -8 65.4852 20.7900   4
  -2  -2  -9 1218.20 72.9996   4
  -2   2  -9 1160.48 66.8015   4
   2  -2   9 1312.13 67.5753   2
  -2  -2  -9 1058.29 66.3267   3
   2  -2  10 66124.9 482.983   2
  -2   2 -10 65982.8 524.728   4
  -2  -2 -10 64982.9 542.348   4
  -2  -2 -10 66326.6 529.421   3
  -2  -2 -11 5865.03 87.3633   1
   2  -2  11 6769.80 161.366   2
  -2  -2 -11 6507.19 179.087   4
  -2  -2 -11 6439.01 171.706   3
  -2   2 -11 6375.23 171.186   4
   2  -2  12 25670.5 324.458   2
  -2  -2 -12 23385.0 192.743   1
  -2   2 -12 24760.5 348.234   4
  -2  -2 -12 25207.2 346.520   3
  -2  -2 -12 24314.3 360.683   4
  -2   2 -13 498.700 52.4081   4
  -2  -2 -13 511.114 30.7912   1
   2  -2  13 512.968 50.2445   2
  -2  -2 -13 576.737 59.5235   4
  -2  -2 -13 595.388 56.3711   3
   2  -2  14 1000.93 71.3254   2
  -2   2 -14 1040.12 79.8379   4
  -2  -2 -14 991.284 74.6875   3
  -2  -2 -14 964.698 78.6423   4
  -2   2 -15 33979.4 461.449   4
  -2  -2 -15 32935.1 467.689   4
   2  -2  15 34639.2 420.133   2
   2  -2  16 503.616 55.9768   2
  -2  -2 -16 500.468 62.7028   4
  -2   2 -16 489.471 59.3582   4
  -2   2 -17 264.971 44.9680   4
   2  -2  17 364.927 48.0804   2
  -2  -2 -17 250.869 45.7382   4
   2  -2  18 228.078 38.7785   2
   2   2  18 321.985 38.1237   2
  -2   2 -18 302.381 48.9707   4
  -2  -2 -18 317.270 53.5397   4
   2   2  19 8.45771 12.9978   2
  -2  -2 -19 5.53720 23.2538   4
  -2   2 -19-5.32226 25.2278   4
   2  -2  19-7.84378 22.6157   2
   2   2  20 1987.83 97.1716   2
   2  -2  20 2086.27 120.989   2
  -2  -2 -20 2306.09 145.898   4
  -2   2 -20 2065.11 135.391   4
   2  -2  21 5819.36 206.180   2
  -2  -2 -21 5291.88 226.637   4
  -2   2 -21 5491.50 222.360   4
   2   2  21 5338.95 162.205   2
  -2  -2 -22 5043.21 225.630   4
   2  -2  22 5685.22 209.443   2
  -2   2 -22 5180.66 222.452   4
   2   2  22 5134.22 164.675   2
  -2   2 -23 1314.07 115.943   4
   2   2  23 1278.12 85.6203   2
  -2  -2 -23 1307.19 122.241   4
   2  -2  23 1338.93 103.691   2
  -2  -2 -24 31.1352 28.3528   4
  -2   2 -24 32.9102 30.0564   4
   2  -2  24 38.3244 26.5967   2
   2   2  24 54.2621 23.2704   2
  -2   2 -25 273.573 58.2151   4
   2  -2  25 268.164 51.9534   2
  -2  -2 -25 259.548 59.7600   4
   2  -2  26 14.3763 23.1661   2
  -2   2 -26 11.4792 32.3871   4
  -2  -2 -26 30.9238 30.6525   4
  -2  -2 -27 606.126 94.4943   4
   2  -2  27 443.366 65.0932   2
  -2   2 -27 465.079 80.2503   4
   2  -2  28 42.6871 30.2020   2
  -2  -2 -28-16.4077 35.4214   4
  -2   2 -28 64.9776 46.2154   4
   2  -2  29 324.110 57.3758   2
  -2  -2 -29 488.999 89.5719   4
  -2   2 -29 314.273 70.8414   4
  -2   2 -30 629.139 93.9070   4
  -2  -2 -30 493.151 90.8354   4
  -2   2 -31-20.8049 43.2231   4
   2   3 -32 927.894 108.145   4
   2   3 -31 559.171 84.5449   4
   2  -3 -31 536.678 92.8142   4
   2   3 -30 4017.53 219.132   4
   2  -3 -30 4558.20 255.448   4
   2  -3 -29 264.245 67.4436   4
   2   3 -29 228.884 53.5858   4
   2  -3 -28 275.243 67.6480   4
   2   3 -28 206.145 48.0353   4
  -2  -3  28 298.177 52.0040   2
   2  -3 -27 1232.33 127.501   4
  -2  -3  27 1125.93 98.2341   2
   2   3 -27 1044.97 106.847   4
   2  -3 -26 676.781 95.7794   4
   2   3 -26 725.586 85.3874   4
  -2  -3  26 702.520 77.5952   2
   2  -3 -25 981.745 109.596   4
  -2  -3  25 981.578 88.9573   2
   2   3 -25 898.043 92.2212   4
   2   3 -24 2097.67 136.005   4
  -2  -3  24 2061.69 125.676   2
   2  -3 -24 2343.82 161.433   4
  -2  -3  23 1833.65 116.219   2
   2  -3 -23 1798.44 139.089   4
   2   3 -23 1880.05 124.764   4
   2  -3 -22 501.577 43.5317   1
   2   3 -22 536.480 67.2399   4
  -2  -3  22 468.536 60.0290   2
   2  -3 -22 484.535 69.8554   4
   2   3 -21 1144.09 91.6968   4
   2  -3 -21 1109.34 104.322   4
   2  -3 -21 1139.07 62.5611   1
  -2  -3  21 1111.51 87.3140   2
   2   3 -20-19.1554 22.0797   4
   2  -3 -20 3.64108 25.0703   4
   2  -3 -20-20.7384 18.6177   1
  -2  -3  20 8.62025 23.0436   2
   2   3 -19 119.505 29.7031   4
   2  -3 -19 115.026 19.1724   1
  -2  -3  19 108.235 30.5125   2
   2  -3 -19 106.798 35.3842   4
   2   3 -18 2776.78 125.639   4
   2  -3 -18 2798.78 90.4840   1
  -2  -3  18 2542.57 119.395   2
   2  -3 -18 2640.17 141.550   4
  -2  -3  17 4053.31 147.064   2
   2  -3 -17 4317.46 110.157   1
   2  -3 -17 4311.09 175.116   4
   2   3 -17 4208.19 150.274   4
  -2   3  17 3513.84 64.4220   2
  -2  -3  16 14560.4 269.183   2
   2  -3 -16 15130.5 316.367   4
   2  -3 -16 15011.0 200.038   1
   2   3 -16 15201.1 270.183   4
  -2  -3  15 5963.56 169.168   2
   2  -3 -15 5941.50 197.462   4
   2   3 -15 6302.21 165.981   4
   2  -3 -15 6076.21 123.747   1
  -2   3  15 5261.84 69.4197   2
   2  -3 -14 173.171 36.2293   4
  -2  -3  14 146.160 28.5345   2
   2  -3 -14 215.046 24.1519   1
  -2   3  14 139.192 11.6321   2
   2   3 -14 175.745 26.7642   4
  -2   3  14 132.357 10.7532   2
   2   3 -13 4384.28 125.907   4
   2  -3 -13 4468.02 156.331   4
  -2  -3  13 4233.31 135.142   2
   2  -3 -13 4360.24 99.9153   1
  -2  -3  12 3211.69 114.003   2
   2  -3 -12 3567.96 136.255   4
   2  -3 -12 3253.07 83.9178   1
   2   3 -12 3227.26 102.178   4
   2  -3 -11 4486.81 145.448   4
  -2  -3  11 4171.24 126.066   2
   2   3 -11 4360.08 110.594   4
   2  -3 -11 4208.14 95.1057   1
   2  -3 -10 3144.10 116.553   4
  -2  -3  10 2950.73 103.353   2
   2  -3 -10 2980.58 79.4401   1
   2   3 -10 3096.18 87.7766   4
  -2   3  10 2682.64 44.0645   2
  -2  -3   9 485.876 42.4092   2
  -2   3   9 435.731 18.8344   2
   2  -3  -9 486.370 32.2561   1
   2  -3  -9 515.569 46.5964   4
   2   3  -9 478.244 32.1897   4
  -2   3   8 2587.30 48.3410   2
   2  -3  -8 2702.75 76.2281   1
   2  -3  -8 2656.17 98.5526   4
   2   3  -8 2847.14 70.3546   4
  -2  -3   8 2675.20 69.9243   4
  -2  -3   8 2740.72 95.5348   2
   2   3  -7 8606.30 105.258   4
   2  -3  -7 8472.80 134.732   1
   2  -3  -7 8609.94 167.062   4
  -2  -3   7 8328.09 109.978   4
  -2  -3   7 7829.93 157.128   2
  -2   3   7 8357.77 91.6535   2
  -2  -3   6 2669.66 89.1715   2
  -2  -3   6 2870.98 86.3555   3
   2  -3  -6 2730.95 50.7839   2
   2   3  -6 2816.11 50.7011   4
   2  -3  -6 2863.49 79.6177   1
   2  -3  -6 2758.86 89.5740   4
  -2  -3   6 2671.32 53.5602   4
  -2   3   6 2890.02 57.8204   2
   2  -3  -5 242.163 17.1787   2
  -2  -3   5 199.956 12.4703   4
  -2  -3   5 255.006 26.4048   3
   2   3  -5 224.218 11.3116   4
  -2  -3   5 254.546 27.8825   2
   2  -3  -5 222.513 25.6578   4
  -2   3   5 236.784 17.6567   2
   2  -3  -5 269.040 25.8527   1
   2  -3  -4 1222.21 53.9160   1
  -2   3   4 1188.71 41.5601   2
  -2  -3   4 1193.20 55.7990   3
  -2  -3   4 1162.80 55.7113   2
   2  -3  -4 1174.70 41.3839   2
   2  -3  -4 1211.56 44.4966   3
   2  -3  -4 1246.80 54.7808   4
  -2   3   4 1185.23 46.4075   3
   2  -3  -3 713.686 40.0298   4
   2  -3  -3 723.798 32.2525   3
  -2  -3   3 673.296 41.8753   2
  -2   3   3 730.356 33.0129   3
  -2   3   3 751.832 34.6377   2
   2  -3  -3 701.321 34.8212   2
  -2  -3   3 719.323 43.5590   3
   2  -3  -3 712.035 42.2157   1
  -2  -3   2 1529.23 61.4301   2
   2  -3  -2 1573.42 53.6518   2
   2  -3  -2 1717.69 44.2067   3
   2  -3  -2 1837.49 61.7755   4
  -2   3   2 1730.56 45.0315   3
  -2  -3   2 1602.04 65.5955   3
   2  -3  -2 1673.07 67.7091   1
   2  -3  -1 4776.49 116.734   1
  -2  -3   1 4713.47 113.216   3
  -2   3   1 4860.58 64.6259   3
   2  -3  -1 4690.22 64.6385   3
  -2  -3   1 4629.72 101.747   2
   2  -3  -1 4723.17 95.4703   2
  -2  -3   1 4209.13 52.6442   4
   2  -3   0 1861.69 37.2869   3
   2  -3   0 1915.75 64.8693   2
   2  -3   0 2010.40 79.2227   1
  -2  -3   0 2050.81 45.3734   4
  -2   3   0 2013.97 33.6624   3
  -2  -3   0 2017.07 76.3186   3
  -2  -3   0 2012.24 64.7815   2
   2  -3   1 4361.76 53.2036   3
  -2  -3  -1 4649.38 79.4142   4
   2  -3   1 4563.72 103.937   2
  -2  -3  -1 4628.22 95.3049   2
   2  -3   1 4618.47 122.371   1
  -2  -3  -1 4312.02 113.951   3
   2  -3   2 9750.47 82.6250   3
   2  -3   2 9989.63 158.202   2
   2  -3   2 10003.6 185.394   1
  -2  -3  -2 10180.6 138.403   2
  -2  -3  -2 10320.7 177.517   3
   2   3   2 10760.1 123.062   1
  -2  -3  -2 9934.85 131.470   4
  -2  -3  -3 1432.96 55.5428   4
   2  -3   3 1388.81 33.1460   3
   2   3   3 1384.27 38.5340   1
   2  -3   3 1342.04 61.4304   2
   2  -3   3 1329.14 69.6604   1
  -2  -3  -3 1397.03 67.4047   3
  -2  -3  -4 3295.03 90.9736   4
  -2  -3  -4 3398.57 108.598   3
   2   3   4 2958.99 41.6517   1
   2  -3   4 3379.56 99.5328   2
   2  -3   4 3419.32 115.030   1
  -2  -3  -5 5252.80 137.328   3
   2  -3   5 4809.68 123.262   2
  -2  -3  -5 4969.47 118.831   4
   2  -3   5 4856.36 140.640   1
   2  -3   6 1559.37 80.6855   1
  -2  -3  -6 1710.96 81.6615   3
  -2  -3  -6 1623.48 72.9216   4
   2  -3   6 1565.80 73.1623   2
  -2  -3  -7 2313.19 91.7409   4
  -2  -3  -7 2434.60 100.663   3
   2  -3   7 2228.50 89.4196   2
  -2  -3  -8 8.00639 12.2837   3
   2  -3   8-6.29368 15.6495   2
  -2  -3  -8-7.82859 14.0766   4
  -2  -3  -9 62.9965 17.0752   3
   2  -3   9 39.4986 15.4843   2
  -2  -3  -9 65.1220 26.0329   4
  -2   3  -9 93.6756 21.7995   4
   2  -3  10 2339.95 100.924   2
  -2  -3 -10 2251.66 105.775   4
  -2   3 -10 2466.78 101.303   4
  -2  -3 -10 2378.39 107.996   3
   2  -3  11 1351.55 82.0612   2
  -2  -3 -11 1178.32 77.9243   4
  -2   3 -11 1310.68 77.8848   4
  -2  -3 -11 1314.94 83.6890   3
  -2  -3 -12 1770.58 99.9073   3
  -2  -3 -12 1621.77 95.5091   4
   2  -3  12 1571.86 87.8728   2
  -2   3 -12 1709.00 91.7663   4
  -2  -3 -13 1901.33 106.424   4
   2  -3  13 1963.64 101.345   2
  -2   3 -13 1912.68 101.546   4
  -2  -3 -13 1896.97 104.443   3
   2  -3  14 825.823 70.3685   2
  -2  -3 -14 821.530 73.5808   4
  -2  -3 -14 884.347 74.0633   3
  -2   3 -14 914.159 73.4897   4
  -2   3 -15 5140.75 179.379   4
  -2  -3 -15 4789.48 172.961   3
   2  -3  15 5013.42 171.708   2
  -2  -3 -15 4778.76 180.952   4
   2  -3  16 2736.26 130.786   2
  -2   3 -16 2868.80 138.257   4
  -2  -3 -16 2592.23 137.128   4
  -2   3 -17 2661.29 137.363   4
   2  -3  17 2477.21 128.794   2
  -2  -3 -17 2537.20 142.472   4
  -2  -3 -18 589.905 72.1072   4
  -2   3 -18 628.975 69.6274   4
   2  -3  18 681.405 71.3435   2
  -2  -3 -19 666.398 80.0975   4
  -2   3 -19 638.557 72.6787   4
   2  -3  19 720.584 74.6494   2
  -2   3 -20 3385.92 169.343   4
   2   3  20 3160.45 118.574   2
  -2  -3 -20 3482.75 179.152   4
   2  -3  20 3434.69 161.004   2
  -2  -3 -21 6685.00 257.699   4
   2   3  21 5879.87 165.956   2
  -2   3 -21 6528.17 240.934   4
   2  -3  21 6811.91 231.888   2
  -2   3 -22 254.351 52.5419   4
  -2  -3 -22 345.329 64.2867   4
   2   3  22 259.183 38.7206   2
   2  -3  22 306.764 54.8101   2
   2  -3  23 56.3608 38.3087   2
  -2   3 -23-18.1072 28.2304   4
  -2  -3 -23 50.9013 41.8662   4
  -2   3 -24 302.641 63.7284   4
  -2  -3 -24 256.381 59.1670   4
   2  -3  24 235.912 47.9379   2
   2  -3  25 352.291 62.1381   2
  -2  -3 -25 396.136 75.8432   4
  -2   3 -25 266.007 59.2389   4
  -2  -3 -26 6921.92 300.377   4
  -2   3 -26 6638.69 277.160   4
   2  -3  26 6345.52 249.525   2
  -2   3 -27 1756.30 147.290   4
  -2  -3 -27 2059.15 169.930   4
   2  -3  27 1954.82 142.783   2
   2  -3  28 152.125 44.6304   2
  -2  -3 -28 117.770 49.2953   4
  -2   3 -28 173.332 50.2160   4
   2  -3  29 2623.31 167.604   2
  -2  -3 -29 3118.09 216.419   4
  -2   3 -29 2830.17 193.462   4
   2  -3  30 70.3085 34.0173   2
  -2   3 -30 40.6245 31.4350   4
   2  -4 -30 66.5721 42.8732   4
   2  -4 -29-2.67156 34.9602   4
  -2  -4  29 26.8570 25.9681   2
   2   4 -28 79.5767 41.3512   4
  -2  -4  28 40.5660 23.7335   2
   2  -4 -28 81.7057 40.5938   4
   2  -4 -27 620.593 92.5405   4
   2   4 -27 809.776 91.4644   4
  -2  -4  27 927.179 95.7304   2
   2   4 -26-12.3488 19.3698   4
  -2  -4  26-45.0537 36.3884   2
   2  -4 -26-31.8576 30.0189   4
   2  -4 -25-29.1534 36.1437   4
   2   4 -25 31.1790 26.7794   4
  -2  -4  25 3.42958 27.2434   2
   2  -4 -24 89.5618 42.3107   4
   2   4 -24 71.7139 28.8344   4
  -2  -4  24 66.1032 32.6756   2
   2  -4 -23 336.286 65.6531   4
   2   4 -23 368.625 56.2118   4
  -2  -4  23 443.314 62.8788   2
  -2  -4  22 2481.05 139.444   2
   2   4 -22 2420.31 133.627   4
   2  -4 -22 2504.40 158.385   4
  -2  -4  21 653.885 70.9075   2
   2  -4 -21 678.169 84.7459   4
   2   4 -21 670.822 68.3987   4
   2   4 -20 280.729 43.4402   4
   2  -4 -20 360.465 62.2019   4
  -2  -4  20 293.545 48.4875   2
   2  -4 -19 356.393 35.0401   1
   2  -4 -19 351.317 59.3647   4
   2   4 -19 335.856 45.7962   4
  -2  -4  19 376.419 52.9834   2
   2  -4 -18 681.595 77.7182   4
   2  -4 -18 658.030 46.2115   1
   2   4 -18 666.787 62.3027   4
  -2  -4  18 698.216 68.6656   2
  -2  -4  17 3039.19 136.455   2
   2   4 -17 3156.10 125.567   4
   2  -4 -17 3132.45 96.3850   1
   2  -4 -17 3234.34 156.736   4
   2  -4 -16 1889.12 115.573   4
   2  -4 -16 1954.36 75.1457   1
  -2  -4  16 1998.96 108.455   2
   2   4 -16 1973.99 94.1427   4
  -2  -4  15 497.910 53.3275   2
   2  -4 -15 597.654 41.0747   1
  -2   4  15 432.800 18.2733   2
   2   4 -15 538.600 48.4019   4
   2  -4 -15 527.595 61.2863   4
   2  -4 -14 2132.66 77.0485   1
   2  -4 -14 2266.54 119.652   4
   2   4 -14 2249.20 90.8004   4
  -2  -4  14 2121.13 106.558   2
  -2  -4  13 10875.8 231.902   2
   2   4 -13 10899.9 188.626   4
   2  -4 -13 10767.6 171.053   1
   2  -4 -13 10656.2 246.314   4
   2   4 -12 7449.82 145.768   4
   2  -4 -12 7482.94 197.801   4
   2  -4 -12 7489.24 142.073   1
  -2  -4  12 7245.36 185.327   2
  -2   4  12 6634.88 89.6968   2
   2  -4 -11 1267.31 80.0306   4
  -2   4  11 1280.89 40.6827   2
  -2  -4  11 1395.93 80.6628   2
   2  -4 -11 1377.78 61.5547   1
   2   4 -11 1383.69 58.6577   4
   2  -4 -10 634.112 42.4899   1
   2  -4 -10 677.669 57.2191   4
  -2  -4  10 651.820 55.0961   2
  -2   4  10 640.676 29.9826   2
   2   4 -10 696.830 38.1183   4
   2  -4  -9 1354.19 76.7180   4
   2  -4  -9 1318.45 60.6195   1
  -2  -4   9 1248.84 74.1730   2
   2   4  -9 1348.53 45.8348   4
  -2   4   9 1329.77 45.1399   2
  -2  -4   8 313.411 39.9067   2
   2  -4  -8 287.772 30.2410   1
   2  -4  -8 283.541 34.4079   4
  -2  -4   8 317.562 34.6495   3
  -2   4   8 279.244 22.5880   2
   2   4  -8 276.707 17.9677   4
   2  -4  -7 74973.7 467.187   1
   2  -4  -7 75051.7 507.409   4
  -2  -4   7 74603.8 489.664   3
  -2  -4   7 75200.2 539.440   2
   2  -4  -7 75733.6 462.958   3
   2  -4  -7 75452.5 315.739   2
   2  -4  -6 20871.2 233.776   3
   2  -4  -6 20544.2 255.802   4
  -2  -4   6 20882.9 259.574   3
  -2  -4   6 20914.4 276.898   2
   2  -4  -6 20311.9 243.521   1
   2  -4  -6 20392.4 181.085   2
  -2  -4   5 10008.4 180.212   3
   2  -4  -5 9988.64 170.963   4
   2  -4  -5 10415.3 179.383   1
  -2  -4   5 10233.0 189.613   2
   2  -4  -5 10602.4 140.250   2
   2  -4  -5 10435.8 157.576   3
   2  -4  -4 16687.7 232.765   1
  -2  -4   4 16422.9 231.783   3
  -2  -4   4 16911.9 236.596   2
   2  -4  -4 17212.8 213.578   4
   2  -4  -4 16254.0 184.589   2
   2  -4  -4 16993.3 190.628   3
  -2  -4   3 20292.5 260.512   3
   2  -4  -3 20691.1 218.405   2
   2  -4  -3 20516.8 263.846   1
  -2   4   3 20347.9 197.246   3
  -2  -4   3 20907.8 258.644   2
   2  -4  -3 20963.7 198.772   3
   2  -4  -3 20673.6 221.741   4
   2  -4  -2 8974.71 121.106   3
  -2   4   2 8994.54 120.951   3
  -2  -4   2 8777.63 163.165   2
   2  -4  -2 8760.21 147.911   2
   2  -4  -2 8652.10 178.232   1
  -2  -4   2 8960.95 174.892   3
  -2   4   1 305.696 20.1306   3
   2  -4  -1 321.721 30.8206   2
  -2  -4   1 277.043 29.9217   2
  -2  -4   1 250.210 30.7862   3
   2  -4  -1 257.169 19.5107   3
   2  -4  -1 296.113 34.8253   1
   2  -4   0 572.373 48.2923   1
   2  -4   0 535.408 26.2822   3
  -2  -4   0 553.313 40.1553   2
  -2  -4   0 520.730 21.9921   4
  -2   4   0 570.072 24.2573   3
   2  -4   0 527.032 38.5446   2
  -2  -4   0 548.349 45.1019   3
   2  -4   1 23781.0 309.797   1
   2  -4   1 23839.2 168.710   3
   2  -4   1 24223.9 268.562   2
  -2  -4  -1 23572.5 175.735   4
  -2  -4  -1 23260.2 291.513   3
  -2  -4  -1 23417.1 244.244   2
   2  -4   2 11.6070 14.2314   1
   2  -4   2 26.1555 14.6210   2
  -2  -4  -2 29.0886 8.84440   4
  -2  -4  -2 9.65136 8.92864   2
  -2  -4  -2 33.3727 11.9955   3
   2   4   2 11.9268 5.79637   1
   2  -4   2 15.1165 4.30340   3
  -2  -4  -3 10876.9 206.224   3
   2   4   3 11589.2 140.879   1
   2  -4   3 11191.1 118.702   3
   2  -4   3 10815.4 189.672   2
  -2  -4  -3 10807.3 159.167   2
  -2  -4  -3 10777.6 152.127   4
   2  -4   3 10925.3 223.093   1
  -2  -4  -4 983.568 64.0629   3
   2  -4   4 963.347 59.4110   2
   2  -4   4 1128.46 74.4837   1
   2  -4   4 959.369 35.9235   3
   2   4   4 1011.30 35.2821   1
  -2  -4  -4 918.654 49.0174   4
  -2  -4  -5 19095.6 284.812   3
   2   4   5 17705.7 118.394   1
   2  -4   5 18689.3 162.508   3
   2  -4   5 19265.8 266.836   2
  -2  -4  -5 18819.9 232.603   4
   2  -4   5 18749.1 302.804   1
  -2  -4  -6 14190.7 215.050   4
  -2  -4  -6 13946.3 250.602   3
   2  -4   6 14242.9 237.278   2
  -2  -4  -7 633.323 54.5976   3
   2  -4   7 576.838 52.8175   2
  -2  -4  -7 611.628 48.7996   4
   2  -4   8 1224.73 74.9336   2
  -2  -4  -8 1225.02 71.9356   4
  -2  -4  -8 1193.50 78.9964   3
   2  -4   9 6788.40 179.634   2
  -2   4  -9 6557.57 158.924   4
  -2  -4  -9 6985.16 191.258   3
  -2  -4  -9 6682.96 173.313   4
  -2   4 -10 2204.35 95.8047   4
  -2  -4 -10 2241.51 111.308   3
  -2  -4 -10 2174.56 104.427   4
   2  -4  10 2325.34 107.915   2
   2  -4  11 18830.2 313.015   2
  -2  -4 -11 18656.6 315.348   4
  -2   4 -11 19081.1 294.403   4
  -2  -4 -11 19278.2 332.796   3
  -2  -4 -12 2662.66 126.015   4
   2  -4  12 2842.49 126.227   2
  -2  -4 -12 2836.09 130.965   3
  -2   4 -12 2691.70 115.082   4
  -2  -4 -13 5699.69 189.998   4
  -2  -4 -13 5746.58 192.710   3
  -2   4 -13 5556.81 172.614   4
   2  -4  13 5416.89 178.267   2
  -2  -4 -14 860.142 74.9856   3
  -2  -4 -14 988.499 83.4573   4
   2  -4  14 978.886 81.1549   2
  -2   4 -14 913.871 74.0951   4
  -2  -4 -15 1302.37 98.2002   4
  -2  -4 -15 1527.03 103.366   3
   2  -4  15 1509.06 99.5821   2
  -2   4 -15 1448.81 95.3423   4
  -2  -4 -16 4976.20 195.350   4
  -2   4 -16 4897.84 179.657   4
  -2  -4 -16 4797.15 185.873   3
   2  -4  16 4710.33 179.863   2
  -2   4 -17 1689.01 108.596   4
  -2  -4 -17 1532.40 113.535   4
  -2  -4 -17 1559.26 109.101   3
   2  -4  17 1625.96 107.965   2
  -2   4 -18 24.6589 18.4728   4
  -2  -4 -18 22.0229 22.0224   4
   2  -4  18 44.4327 28.7544   2
  -2  -4 -19 2136.70 140.022   4
   2  -4  19 2047.03 126.888   2
  -2   4 -19 1864.39 121.958   4
  -2   4 -20 331.797 57.1382   4
   2  -4  20 307.289 55.8049   2
  -2  -4 -20 393.104 64.9244   4
  -2  -4 -21 2191.74 152.522   4
  -2   4 -21 1953.87 131.404   4
   2  -4  21 1880.28 127.871   2
  -2   4 -22 23.3705 21.7403   4
   2  -4  22 16.8707 26.1076   2
  -2  -4 -22 5.10442 27.9597   4
  -2   4 -23 1700.27 129.213   4
  -2  -4 -23 1458.79 130.879   4
   2  -4  23 1755.27 130.329   2
   2  -4  24 101.069 40.8289   2
  -2   4 -24 57.2434 30.6481   4
  -2  -4 -24 63.3567 36.4440   4
   2  -4  25-14.6606 24.6776   2
  -2   4 -25 33.2391 33.7426   4
  -2  -4 -25-44.7270 37.1143   4
  -2   4 -26 505.795 75.9334   4
  -2  -4 -26 394.288 75.4512   4
  -2  -4 -27 104.179 50.5523   4
  -2   4 -27 137.802 44.9325   4
   2  -4  27 157.337 48.4355   2
  -2   4 -28 247.133 59.6659   4
   2  -4  28 250.747 59.0292   2
  -2  -4 -28 176.565 57.7176   4
  -2   4 -29 239.145 56.2969   4
  -2  -4 -29 244.278 64.6210   4
   2  -4  29 311.127 66.4742   2
   2  -4  30-66.7147 46.5076   2
   2  -5 -29 4054.73 239.176   4
  -2  -5  29 3761.78 200.031   2
   2  -5 -28 1915.75 163.326   4
  -2  -5  28 1967.85 145.563   2
   2  -5 -27 7874.44 320.858   4
  -2  -5  27 8381.96 294.371   2
  -2  -5  26 1720.44 133.389   2
   2  -5 -26 1729.48 151.422   4
  -2  -5  25 2249.11 149.038   2
   2  -5 -25 2071.74 157.374   4
  -2  -5  24 434.642 66.2123   2
   2  -5 -24 439.682 76.7094   4
  -2  -5  23 88.3336 30.5509   2
   2  -5 -23 206.224 55.0651   4
  -2  -5  22 333.049 56.3187   2
   2  -5 -22 329.013 62.1213   4
  -2  -5  21 590.069 74.6884   2
   2   5 -21 707.475 67.4385   4
   2  -5 -21 686.287 85.6572   4
   2   5 -20 85.2017 24.5667   4
   2  -5 -20 128.698 43.5645   4
  -2  -5  20 81.0208 34.4649   2
  -2  -5  19 2382.71 133.546   2
   2   5 -19 2841.74 122.468   4
   2  -5 -19 2476.01 148.550   4
   2   5 -18 2135.48 101.033   4
  -2  -5  18 1836.53 114.284   2
   2  -5 -18 1944.43 126.484   4
  -2  -5  17 1121.14 88.7880   2
   2   5 -17 1080.62 69.3419   4
   2  -5 -17 1054.19 92.4614   4
   2  -5 -17 996.050 57.1279   1
   2  -5 -16 2313.11 86.8525   1
   2   5 -16 2638.11 102.022   4
   2  -5 -16 2548.20 135.436   4
  -2  -5  16 2549.03 129.538   2
   2  -5 -15 467.744 60.8330   4
   2   5 -15 530.514 43.9236   4
   2  -5 -15 489.168 40.5513   1
  -2  -5  15 482.044 57.6348   2
   2  -5 -14 427.302 38.5477   1
   2  -5 -14 468.922 57.6629   4
   2   5 -14 483.317 39.9355   4
  -2  -5  14 520.239 61.0704   2
   2  -5 -13 20560.2 259.976   1
   2  -5 -13 21215.7 354.257   4
  -2  -5  13 21014.4 348.091   2
   2   5 -13 22768.5 241.518   4
  -2  -5  12 2771.46 126.713   2
   2  -5 -12 2910.70 97.2863   1
   2   5 -12 2957.43 78.0507   4
  -2  -5  12 2916.01 116.205   3
   2  -5 -12 2887.18 127.630   4
   2  -5 -11 652.968 59.7402   4
   2   5 -11 695.635 33.8770   4
  -2  -5  11 662.826 55.4674   3
  -2  -5  11 623.332 60.6044   2
   2  -5 -11 589.351 43.6621   1
   2   5 -10 5232.44 75.6570   4
  -2  -5  10 5522.92 152.155   3
  -2  -5  10 5335.91 166.970   2
   2  -5 -10 5496.28 162.199   4
   2  -5 -10 5354.38 134.539   1
  -2  -5   9 1358.31 84.7991   2
   2  -5  -9 1413.94 79.6362   4
  -2  -5   9 1472.79 79.3622   3
   2  -5  -9 1361.13 68.7641   1
   2  -5  -8 1651.36 78.2301   3
   2  -5  -8 1659.23 53.8627   2
   2  -5  -8 1668.42 77.0330   1
  -2  -5   8 1672.20 82.4167   3
   2  -5  -8 1647.48 82.7761   4
  -2  -5   8 1646.01 89.8435   2
  -2  -5   7 1427.09 82.7492   2
   2  -5  -7 1315.72 70.6649   1
   2  -5  -7 1376.79 69.4893   3
   2  -5  -7 1375.11 73.5394   4
   2  -5  -7 1372.83 51.9564   2
  -2  -5   7 1354.31 74.3990   3
  -2  -5   6-19.4587 16.9083   3
   2  -5  -6 2.84563 9.98077   1
  -2  -5   6-14.7067 22.3553   2
   2  -5  -6 3.70120 11.0794   4
   2  -5  -6-3.87386 9.80855   2
   2  -5  -6 1.32898 8.87698   3
   2  -5  -5 0.46772 11.9245   4
   2  -5  -5-2.82893 9.49251   2
  -2  -5   5-25.0719 19.3231   3
  -2  -5   5-19.3660 20.2977   2
   2  -5  -5 19.2932 17.3032   1
   2  -5  -5 9.38726 8.67247   3
   2  -5  -4 133.533 22.1679   2
   2  -5  -4 98.4150 18.8385   3
   2  -5  -4 76.0815 14.9989   4
  -2  -5   4 73.0647 22.6850   2
   2  -5  -4 89.8431 21.5780   1
  -2  -5   4 100.087 23.7571   3
  -2  -5   3 494.360 45.7306   3
  -2  -5   3 527.007 46.9950   2
   2  -5  -3 540.904 41.4540   2
   2  -5  -3 473.941 34.2918   3
   2  -5  -3 516.233 48.3221   1
  -2  -5   2 2571.39 103.743   3
   2  -5  -2 2687.26 110.358   1
  -2  -5   2 2711.26 101.246   2
   2  -5  -2 2692.40 77.3314   3
   2  -5  -2 2608.22 92.8001   2
   2  -5  -1 3860.52 114.959   2
   2  -5  -1 3809.72 132.460   1
  -2  -5   1 3886.63 118.526   2
   2  -5  -1 3803.31 88.2593   3
  -2  -5   1 3912.63 129.612   3
  -2  -5   0 18.2956 12.3060   3
   2  -5   0 15.0943 13.9081   1
   2  -5   0 16.9520 7.39071   3
  -2  -5   0 10.1338 14.5632   2
   2  -5   0 8.77643 14.5169   2
  -2  -5   0 11.5319 3.73513   4
   2  -5   1 4426.44 149.579   1
   2  -5   1 4097.49 85.6504   3
  -2  -5  -1 4115.34 72.0486   4
  -2  -5  -1 4220.35 137.168   3
   2  -5   1 4269.13 128.428   2
  -2  -5  -1 4137.03 114.662   2
   2  -5   2 397.957 47.6085   1
  -2  -5  -2 462.590 45.9738   3
   2  -5   2 443.526 43.3871   2
  -2  -5  -2 417.645 37.7270   2
  -2  -5  -2 466.333 29.3775   4
   2  -5   2 440.741 28.0353   3
   2  -5   3 2420.67 102.052   2
   2  -5   3 2548.34 67.6247   3
  -2  -5  -3 2559.60 109.362   3
  -2  -5  -3 2437.89 84.5998   2
  -2  -5  -3 2499.22 75.2507   4
   2  -5   3 2641.23 121.144   1
  -2  -5  -4 7507.17 191.629   3
   2   5   4 7809.48 122.088   1
   2  -5   4 7329.79 178.249   2
   2  -5   4 7461.43 118.311   3
  -2  -5  -4 7337.22 139.051   4
   2  -5   4 7402.23 203.155   1
  -2  -5  -5 30.3222 11.3207   4
   2  -5   5 79.3313 13.3782   3
   2   5   5 40.5482 7.51939   1
   2  -5   5 117.820 32.6248   2
  -2  -5  -5 88.4353 24.9729   3
   2  -5   6 41.0058 10.9342   3
  -2  -5  -6 63.2523 23.6393   3
  -2  -5  -6 81.2233 22.2135   4
   2  -5   6 87.7539 30.0534   2
   2   5   6 53.5405 7.33359   1
  -2  -5  -7 4964.69 166.152   3
   2  -5   7 4954.91 155.324   2
  -2  -5  -7 5239.32 142.290   4
   2  -5   7 5070.41 103.301   3
   2  -5   8 136.611 33.3643   2
  -2  -5  -8 124.450 30.9946   3
  -2  -5  -8 131.609 27.3235   4
   2  -5   8 156.503 20.2191   3
   2  -5   9 6023.53 122.699   3
  -2   5  -9 5972.62 150.674   4
  -2  -5  -9 6120.12 168.960   4
   2  -5   9 6148.07 180.096   2
  -2  -5  -9 5981.59 188.717   3
  -2  -5 -10 612.918 62.8465   3
  -2  -5 -10 577.598 57.0586   4
   2  -5  10 533.561 58.9311   2
  -2   5 -10 559.773 48.2038   4
  -2  -5 -11 2301.69 122.711   3
   2  -5  11 2502.76 121.837   2
  -2  -5 -11 2562.60 120.514   4
  -2   5 -11 2505.50 105.472   4
  -2  -5 -12 7823.11 228.793   3
   2  -5  12 7348.16 212.369   2
  -2  -5 -12 7704.65 215.813   4
  -2   5 -12 7520.83 189.167   4
  -2  -5 -13-3.32332 19.7707   3
  -2   5 -13 34.0104 17.9276   4
   2  -5  13 67.8958 34.5637   2
  -2  -5 -13 32.7290 20.2084   4
  -2  -5 -14 4832.98 184.187   4
  -2  -5 -14 4578.62 183.369   3
  -2   5 -14 4706.05 163.279   4
   2  -5  14 4520.25 174.985   2
   2  -5  15 3242.99 150.760   2
  -2  -5 -15 3163.56 156.124   3
  -2  -5 -15 3430.87 159.060   4
  -2   5 -15 3343.60 140.651   4
   2  -5  16 1855.44 118.913   2
  -2  -5 -16 1798.81 119.755   3
  -2  -5 -16 1856.67 123.075   4
  -2   5 -16 1766.44 106.291   4
  -2  -5 -17 638.766 74.5326   3
  -2   5 -17 659.629 67.4106   4
  -2  -5 -17 701.460 82.0237   4
   2  -5  17 645.372 75.7484   2
  -2   5 -18 11492.9 285.340   4
   2  -5  18 11820.1 306.227   2
  -2  -5 -18 12018.9 329.054   4
   2  -5  19 536.863 72.9967   2
  -2   5 -19 530.093 64.6881   4
  -2  -5 -19 545.805 74.9775   4
  -2   5 -20 229.925 45.1531   4
   2  -5  20 369.585 65.0364   2
  -2  -5 -20 212.897 47.9649   4
  -2  -5 -21 884.985 99.4121   4
  -2   5 -21 865.881 85.9214   4
   2  -5  21 999.647 97.5097   2
   2  -5  22 36.9603 30.9293   2
  -2  -5 -22 10.7413 40.1366   4
  -2   5 -22 66.7215 29.4136   4
   2  -5  23 121.548 43.5623   2
  -2   5 -23 130.204 37.3001   4
  -2  -5 -23 70.7540 36.7623   4
  -2   5 -24 1073.07 104.209   4
  -2  -5 -24 1229.74 124.074   4
   2  -5  24 1191.25 117.787   2
  -2   5 -25 373.670 62.1618   4
  -2  -5 -25 492.448 82.4719   4
   2  -5  25 398.877 70.8887   2
   2  -5  26 356.232 69.1990   2
  -2  -5 -26 347.851 77.6760   4
   2  -5  27 6833.44 285.955   2
  -2  -5 -27 6770.25 311.798   4
  -2  -5 -28 684.991 106.037   4
   2  -5  28 530.474 84.1016   2
  -2  -6  29 194.897 51.0484   2
  -2  -6  28 683.207 88.7434   2
   2  -6 -28 768.326 106.791   4
  -2  -6  27 3022.07 183.333   2
   2  -6 -27 2863.03 196.566   4
  -2  -6  26 328.627 60.0110   2
   2  -6 -26 419.644 78.0207   4
   2  -6 -25 19.9950 35.8806   4
  -2  -6  25 86.6784 39.3184   2
   2  -6 -24 1915.97 150.095   4
  -2  -6  24 1870.08 140.538   2
  -2  -6  23 1207.57 111.687   2
   2  -6 -23 1084.37 111.673   4
   2  -6 -22 203.279 51.7955   4
  -2  -6  22 174.573 45.0126   2
   2  -6 -21 4259.83 206.643   4
  -2  -6  21 4412.52 199.763   2
  -2  -6  20 25.5674 26.6499   2
   2  -6 -20 64.7327 41.0917   4
  -2  -6  19 27.0765 31.0592   2
   2  -6 -19 18.6157 26.6486   4
   2  -6 -18 345.843 56.9374   4
  -2  -6  18 354.676 55.9565   2
   2  -6 -17 560.568 70.6251   4
  -2  -6  17 578.692 63.2314   3
  -2  -6  17 570.815 70.7898   2
   2  -6 -16 697.345 74.5226   4
  -2  -6  16 824.138 80.3875   2
  -2  -6  16 698.438 67.0574   3
  -2  -6  15 4070.19 155.205   3
  -2  -6  15 4041.43 170.978   2
   2  -6 -15 3989.53 169.432   4
  -2  -6  14 1376.18 89.4348   3
   2  -6 -14 1320.52 69.3884   1
   2  -6 -14 1334.95 96.2771   4
  -2  -6  14 1445.25 102.711   2
  -2  -6  13 13910.3 302.784   2
  -2  -6  13 13683.6 275.382   3
   2  -6 -13 14070.8 292.473   4
   2  -6 -13 13317.8 224.280   1
  -2  -6  12 3334.95 147.166   2
   2  -6 -12 3295.00 113.964   1
   2  -6 -12 3365.17 138.872   4
  -2  -6  12 3464.14 136.699   3
  -2  -6  11 520.087 52.3541   3
   2  -6 -11 532.996 56.3110   4
   2  -6 -11 488.744 45.3361   1
  -2  -6  11 438.657 56.4573   2
  -2  -6  10 9970.97 244.299   2
  -2  -6  10 10310.0 229.368   3
   2  -6 -10 10816.9 234.071   4
   2  -6 -10 10320.8 207.829   1
  -2  -6   9 24059.6 368.311   2
   2  -6  -9 24588.4 324.804   1
   2  -6  -9 23974.5 324.036   3
   2  -6  -9 25126.8 344.522   4
  -2  -6   9 23966.1 346.372   3
   2  -6  -8 627.108 54.3851   1
  -2  -6   8 589.280 54.5857   3
   2  -6  -8 580.409 38.4340   2
  -2  -6   8 616.473 63.5098   2
   2  -6  -8 543.075 49.0931   3
   2  -6  -8 590.960 52.4653   4
  -2  -6   7 22725.7 333.021   3
  -2  -6   7 22931.2 349.595   2
   2  -6  -7 23919.8 311.496   4
   2  -6  -7 22941.8 242.642   2
   2  -6  -7 22615.7 324.114   1
   2  -6  -7 22947.2 299.051   3
  -2  -6   6 32083.4 394.945   3
   2  -6  -6 33159.5 350.186   4
  -2  -6   6 32888.2 411.127   2
   2  -6  -6 31957.2 305.004   2
   2  -6  -6 32922.4 349.717   3
   2  -6  -6 31501.4 390.025   1
   2  -6  -5 529.130 51.6568   1
  -2  -6   5 580.218 59.8202   2
   2  -6  -5 560.288 45.0317   3
  -2  -6   5 556.679 53.5115   3
   2  -6  -5 549.541 43.3205   2
   2  -6  -5 630.384 47.6023   4
   2  -6  -4 98.7428 19.6558   3
  -2  -6   4 11.7036 15.5269   3
   2  -6  -4 90.0312 22.1743   2
   2  -6  -4 62.1129 22.0493   1
  -2  -6   4 64.3890 29.4953   2
  -2  -6   3 26342.0 363.643   3
   2  -6  -3 26788.6 374.469   1
  -2  -6   3 26440.0 349.454   2
   2  -6  -3 26949.6 280.485   3
   2  -6  -3 27016.7 315.135   2
   2  -6  -2 3582.44 139.179   1
   2  -6  -2 3619.87 120.102   2
  -2  -6   2 3526.42 125.946   2
  -2  -6   2 3515.09 134.838   3
   2  -6  -2 3590.81 99.2049   3
   2  -6  -1 19247.0 328.446   1
  -2  -6   1 18982.1 285.879   2
   2  -6  -1 19512.9 224.421   3
   2  -6  -1 18900.6 281.991   2
  -2  -6   1 19340.5 315.182   3
  -2  -6   0 1750.57 86.9266   2
  -2  -6   0 1723.28 95.1672   3
   2  -6   0 1707.48 64.7219   3
   2  -6   0 1723.94 101.974   1
   2  -6   0 1630.62 86.2461   2
   2  -6   1 19471.5 294.053   2
   2  -6   1 20178.0 347.392   1
  -2  -6  -1 20840.9 329.957   3
   2  -6   1 19856.4 212.310   3
  -2  -6  -1 19814.6 276.714   2
  -2  -6  -2 4096.48 147.914   3
   2  -6   2 3973.88 94.6582   3
  -2  -6  -2 3947.07 77.8228   4
   2  -6   2 4099.59 158.251   1
  -2  -6  -2 3850.46 119.025   2
   2  -6   2 3822.33 133.813   2
   2  -6   3 4607.12 101.708   3
  -2  -6  -3 4463.40 126.656   2
  -2  -6  -3 4234.07 152.326   3
  -2  -6  -3 4548.91 97.9532   4
   2  -6   3 4494.24 149.954   2
  -2  -6  -4 8936.21 175.271   2
  -2  -6  -4 9147.70 228.203   3
   2  -6   4 8972.37 214.422   2
  -2  -6  -4 9238.61 155.857   4
   2  -6   4 8971.68 144.392   3
   2  -6   5 24702.4 245.720   3
  -2  -6  -5 25192.4 381.789   3
  -2  -6  -5 25693.2 287.775   4
   2  -6   5 24026.8 356.865   2
   2  -6   6 13250.0 271.939   2
  -2  -6  -6 13455.0 286.388   3
   2  -6   6 13969.6 187.900   3
  -2  -6  -6 13946.2 224.789   4
   2  -6   7 1270.04 58.0580   3
  -2  -6  -7 1215.38 70.3068   4
   2  -6   7 1080.59 82.4981   2
  -2  -6  -7 1245.57 89.4175   3
   2  -6   8 2778.93 88.0780   3
  -2   6  -8 2739.85 96.8577   4
  -2  -6  -8 2710.90 132.835   3
   2  -6   8 2606.07 125.669   2
  -2  -6  -8 2682.24 109.934   4
   2  -6   9 724.733 69.0123   2
  -2  -6  -9 775.498 62.5850   4
   2  -6   9 855.285 50.1835   3
  -2  -6  -9 712.742 70.3316   3
  -2   6  -9 790.799 54.8589   4
  -2  -6 -10 8298.12 240.422   3
   2  -6  10 8722.49 162.545   3
  -2  -6 -10 8624.46 214.682   4
   2  -6  10 8430.26 232.005   2
  -2   6 -10 8240.00 180.706   4
   2  -6  11 8613.77 241.028   2
  -2  -6 -11 8973.47 228.460   4
  -2   6 -11 8729.96 191.832   4
   2  -6  11 8674.30 168.238   3
  -2  -6 -11 8447.63 247.941   3
   2  -6  12 131.047 41.9480   2
  -2   6 -12 81.0693 23.2060   4
  -2  -6 -12 100.580 32.5535   3
   2  -6  12 86.5687 19.0994   3
  -2  -6 -12 47.1491 22.2479   4
  -2   6 -13 4548.44 149.283   4
  -2  -6 -13 4430.90 186.015   3
   2  -6  13 4586.97 183.369   2
   2  -6  13 4716.87 132.281   3
  -2  -6 -13 4653.80 177.511   4
  -2  -6 -14 266.293 45.9586   4
   2  -6  14 360.565 58.6587   2
  -2   6 -14 280.227 39.1026   4
  -2  -6 -14 265.245 50.7619   3
  -2   6 -15 3388.32 136.955   4
  -2  -6 -15 3499.73 165.641   4
  -2  -6 -15 3334.02 167.302   3
   2  -6  15 3359.06 164.292   2
  -2  -6 -16 2011.54 130.472   4
   2  -6  16 2011.54 129.736   2
  -2   6 -16 2004.68 108.972   4
  -2  -6 -16 1897.39 129.064   3
  -2   6 -17 38.3862 20.7951   4
  -2  -6 -17-6.86302 24.7109   4
  -2  -6 -17-15.3880 21.4947   3
   2  -6  17 12.3256 29.1717   2
  -2   6 -18 2251.62 121.994   4
  -2  -6 -18 2225.17 145.833   4
  -2  -6 -18 2231.89 143.559   3
   2  -6  18 2490.30 151.358   2
   2  -6  19 331.389 61.2987   2
  -2  -6 -19 114.464 35.4683   4
  -2  -6 -20 790.101 93.5966   4
   2  -6  20 936.671 99.7715   2
   2  -6  21 41.3484 34.0428   2
  -2  -6 -21 2.84246 28.0713   4
   2  -6  22 612.551 83.3973   2
  -2  -6 -22 530.358 81.8253   4
   2  -6  23 1652.39 136.642   2
  -2  -6 -23 1740.44 147.119   4
   2  -6  24 284.336 60.3088   2
  -2  -6 -24 310.617 67.0386   4
  -2  -6 -25 150.382 51.0193   4
   2  -6  25 207.795 55.8858   2
  -2  -6 -26 30.9126 38.7839   4
   2  -6  26 26.1060 26.3717   2
   2  -6  27 10.3836 37.1400   2
  -2  -6 -27 27.8552 29.0041   4
   2  -7 -27 1013.65 117.159   4
  -2  -7  27 1159.66 116.925   2
   2  -7 -26 38.7101 36.1843   4
  -2  -7  26 30.9081 23.9380   2
   2  -7 -25 189.694 51.5849   4
  -2  -7  25 305.877 61.8132   2
  -2  -7  25 179.594 42.7559   3
   2  -7 -24 219.211 53.9491   4
  -2  -7  24 281.186 62.1161   2
  -2  -7  24 246.986 49.7943   3
  -2  -7  23 445.878 71.9790   2
  -2  -7  23 465.800 67.7488   3
   2  -7 -23 368.534 65.4337   4
  -2  -7  22 220.315 55.2941   2
   2  -7 -22 74.6524 33.5748   4
  -2  -7  22 166.177 44.9661   3
   2  -7 -21 20.9255 24.0449   4
  -2  -7  21 0.11989 30.2222   2
  -2  -7  21 18.4851 18.8992   3
  -2  -7  20 21.0250 21.0851   3
  -2  -7  20 17.3407 29.5211   2
   2  -7 -20-1.62792 27.6847   4
  -2  -7  19 534.066 64.8249   3
   2  -7 -19 507.122 69.6775   4
  -2  -7  19 584.597 75.9978   2
   2  -7 -18 1410.24 111.211   4
  -2  -7  18 1445.38 115.230   2
  -2  -7  18 1481.55 107.124   3
  -2  -7  17 146.245 41.9554   2
  -2  -7  17 196.379 41.4258   3
   2  -7 -17 229.930 47.9970   4
   2  -7 -16 534.167 67.7134   4
  -2  -7  16 516.822 67.8183   2
  -2  -7  16 462.347 58.0684   3
   2  -7 -15 106.831 31.7979   4
  -2  -7  15 114.033 34.2937   2
  -2  -7  15 129.275 35.1222   3
   2  -7 -14-3.67099 24.9543   4
  -2  -7  14-2.33235 18.2697   3
  -2  -7  14 32.2537 30.3607   2
  -2  -7  13 2464.47 126.486   3
   2  -7 -13 2399.54 125.834   4
  -2  -7  13 2511.50 137.243   2
  -2  -7  12 2497.04 134.791   2
  -2  -7  12 2437.43 123.513   3
   2  -7 -12 2370.27 120.592   4
   2  -7 -12 2056.92 94.5807   1
  -2  -7  11 5457.15 195.189   2
   2  -7 -11 5775.68 182.111   4
   2  -7 -11 5032.32 150.896   1
  -2  -7  11 5696.33 186.993   3
  -2  -7  10 1613.69 98.9884   3
   2  -7 -10 1656.67 94.1169   4
   2  -7 -10 1391.01 81.2721   1
  -2  -7  10 1467.52 101.259   2
  -2  -7   9 2114.57 119.488   2
   2  -7  -9 2215.25 106.426   4
   2  -7  -9 2000.12 100.366   1
  -2  -7   9 2059.45 111.151   3
   2  -7  -9 2316.38 106.253   3
  -2  -7   8 152.815 35.6636   2
   2  -7  -8 171.265 30.2273   3
   2  -7  -8 174.570 31.7096   4
   2  -7  -8 153.715 31.0714   1
  -2  -7   8 169.047 32.2664   3
   2  -7  -8 161.991 23.9192   2
   2  -7  -7 81.1508 21.4902   3
   2  -7  -7 42.5575 14.3049   2
   2  -7  -7 35.8109 13.4152   4
   2  -7  -7 47.4066 18.2919   1
  -2  -7   7 74.5968 23.1386   3
  -2  -7   7 82.8424 31.7777   2
   2  -7  -6 1244.41 70.4590   4
  -2  -7   6 1240.75 84.9620   3
   2  -7  -6 1265.00 67.2813   2
  -2  -7   6 1227.22 88.8518   2
   2  -7  -6 1216.91 83.9496   1
   2  -7  -6 1267.99 72.9921   3
  -2  -7   5 110.629 32.2698   2
   2  -7  -5 139.137 25.5299   2
   2  -7  -5 130.523 30.9367   1
  -2  -7   5 87.4440 24.4550   3
   2  -7  -5 145.230 24.4551   3
   2  -7  -4 3083.37 106.251   3
   2  -7  -4 3043.76 136.178   1
   2  -7  -4 3029.15 111.457   2
  -2  -7   4 3125.38 133.239   2
  -2  -7   4 3032.42 133.476   3
   2  -7  -3 19.4243 10.2404   3
   2  -7  -3 26.5994 17.8968   1
  -2  -7   3-21.9499 25.4714   3
  -2  -7   3 41.2338 22.0203   2
   2  -7  -3 22.8054 15.7068   2
   2  -7  -2 237.516 40.9726   1
  -2  -7   2 218.260 37.8498   3
  -2  -7   2 215.025 35.7755   2
   2  -7  -2 220.861 32.7314   2
   2  -7  -2 248.361 29.5193   3
   2  -7  -1 123.641 32.3509   1
  -2  -7   1 108.847 31.9619   3
  -2  -7   1 128.827 29.8357   2
   2  -7  -1 116.175 19.7736   3
   2  -7  -1 136.492 31.1842   2
   2  -7   0 375.032 46.8858   2
  -2  -7   0 345.517 43.2928   2
   2  -7   0 377.637 33.4601   3
  -2  -7   0 328.754 46.8482   3
   2  -7   1 162.264 22.0654   3
  -2  -7  -1 121.537 25.2852   2
  -2  -7  -1 137.217 30.8029   3
   2  -7   1 147.473 34.1170   2
   2  -7   2 1004.98 76.5872   2
  -2  -7  -2 977.332 66.1158   2
  -2  -7  -2 957.108 78.3952   3
   2  -7   2 1042.73 53.2707   3
  -2  -7  -3 3675.52 125.000   2
  -2  -7  -3 3637.60 153.871   3
   2  -7   3 3572.34 145.269   2
   2  -7   3 3508.37 97.0929   3
   2  -7   4 26.5957 19.5217   2
  -2  -7  -4 47.8477 12.8310   4
   2  -7   4 28.5349 10.5105   3
  -2  -7  -4 17.5174 14.6961   2
  -2  -7  -4 60.0357 26.5187   3
  -2  -7  -5 1008.75 84.5934   3
   2  -7   5 1095.36 55.2956   3
   2  -7   5 941.977 78.7027   2
  -2  -7  -5 1077.54 55.6613   4
  -2  -7  -6 37.7847 15.9828   4
   2  -7   6 24.9670 12.4688   3
   2  -7   6 7.96952 28.2190   2
  -2  -7  -6 43.2785 24.4904   3
   2  -7   7 286.797 29.9896   3
  -2  -7  -7 245.347 32.5269   4
  -2  -7  -7 224.387 42.7423   3
   2  -7   7 250.174 44.5644   2
  -2  -7  -8 129.061 32.1597   3
  -2  -7  -8 172.666 29.8516   4
   2  -7   8 214.632 43.8914   2
  -2  -7  -9-7.10958 22.5096   3
  -2  -7  -9 17.6918 13.5706   4
   2  -7   9 29.1246 31.8347   2
  -2  -7 -10 1400.34 89.1765   4
  -2  -7 -10 1248.34 99.7861   3
   2  -7  10 1285.89 101.083   2
   2  -7  11 2928.13 151.018   2
  -2  -7 -11 2927.49 136.316   4
  -2  -7 -11 2688.64 148.864   3
  -2  -7 -12 777.061 82.3617   3
   2  -7  12 632.940 77.6948   2
  -2  -7 -12 849.712 76.8313   4
  -2  -7 -13 322.362 56.9234   3
   2  -7  13 240.172 48.0211   2
  -2  -7 -13 313.623 49.6284   4
  -2  -7 -14 293.089 55.2642   3
   2  -7  14 347.233 60.0351   2
  -2  -7 -14 421.012 58.3534   4
  -2  -7 -15 6442.07 227.962   4
   2  -7  15 5662.33 223.360   2
  -2  -7 -15 5832.37 231.570   3
  -2  -7 -16 460.872 64.8840   4
  -2  -7 -16 365.974 61.1784   3
   2  -7  16 411.655 66.0433   2
  -2  -7 -17 487.724 69.9181   4
  -2  -7 -17 467.025 70.4944   3
   2  -7  17 376.718 62.8219   2
   2  -7  18 70.9615 36.4576   2
  -2  -7 -18 40.3564 21.5964   3
  -2  -7 -18 73.2148 32.2998   4
  -2  -7 -19 2547.15 163.983   4
   2  -7  19 2265.01 154.962   2
  -2  -7 -20-27.2964 28.0377   4
   2  -7  20-26.2539 36.9818   2
  -2  -7 -21 539.495 82.6421   4
   2  -7  21 633.203 89.3326   2
   2  -7  22 308.505 63.9547   2
  -2  -7 -22 284.683 63.3148   4
   2  -7  23 399.662 75.1963   2
  -2  -7 -23 389.397 73.9953   4
  -2  -7 -24 81.8421 38.2680   4
   2  -7  24 105.088 46.5906   2
  -2  -7 -25 2017.04 168.104   4
   2  -8 -25-36.1922 39.3821   4
  -2  -8  24 163.670 47.8415   2
   2  -8 -24 93.8706 42.1472   4
  -2  -8  23 40.4161 32.3074   2
   2  -8 -23 29.0748 29.2502   4
   2  -8 -22 592.020 84.0101   4
  -2  -8  22 721.213 91.4919   2
  -2  -8  21 930.978 100.955   2
   2  -8 -21 817.810 94.2757   4
   2  -8 -20 218.835 49.5522   4
  -2  -8  20 230.889 54.2372   2
  -2  -8  19 164.699 46.6469   2
  -2  -8  19 156.477 43.7499   3
   2  -8 -19 191.305 47.7277   4
   2  -8 -18 1724.60 126.870   4
  -2  -8  18 1669.12 128.191   2
  -2  -8  18 1650.26 120.721   3
  -2  -8  17 6.47263 29.9650   2
  -2  -8  17 45.5465 23.4188   3
   2  -8 -16 1568.49 112.961   4
  -2  -8  16 1747.21 120.522   3
  -2  -8  16 1779.99 131.610   2
   2  -8 -15 140.314 35.2166   4
  -2  -8  15 159.345 44.9113   2
  -2  -8  15 119.121 31.9814   3
  -2  -8  14 886.628 82.2971   3
  -2  -8  14 853.970 89.1094   2
   2  -8 -14 1136.03 91.1314   4
  -2  -8  13-8.76502 29.1329   2
   2  -8 -13 0.32516 16.8062   4
  -2  -8  13-17.0502 24.6951   3
  -2  -8  12 1531.22 110.859   2
  -2  -8  12 1518.22 105.425   3
   2  -8 -12 1482.94 98.7476   4
  -2  -8  11 641.539 69.6466   3
  -2  -8  11 620.751 74.2881   2
   2  -8 -11 636.487 63.4563   4
  -2  -8  10 5108.45 198.079   2
   2  -8 -10 5401.20 172.593   4
  -2  -8  10 5315.35 191.423   3
  -2  -8   9 1557.57 104.153   3
  -2  -8   9 1485.32 106.905   2
   2  -8  -9 1448.48 90.2595   1
   2  -8  -9 1790.87 95.5815   4
  -2  -8   8 1798.18 110.576   3
   2  -8  -8 1810.52 78.5863   2
  -2  -8   8 1616.45 109.867   2
   2  -8  -8 2030.67 97.7250   4
   2  -8  -8 1717.35 99.0125   1
   2  -8  -8 1849.68 96.7835   3
  -2  -8   7 4107.02 168.435   3
   2  -8  -7 4130.46 140.481   3
   2  -8  -7 4145.55 123.867   2
   2  -8  -7 3988.63 153.586   1
  -2  -8   7 3940.70 167.130   2
   2  -8  -6 4833.94 141.389   2
  -2  -8   6 4711.03 178.134   2
  -2  -8   6 4661.23 177.813   3
   2  -8  -6 4741.03 146.997   3
  -2  -8   5 1457.52 99.5721   3
   2  -8  -5 1537.36 84.2249   2
  -2  -8   5 1262.56 91.1871   2
   2  -8  -5 1464.04 79.7666   3
  -2  -8   4 7978.15 230.692   3
   2  -8  -4 7637.63 177.921   3
   2  -8  -4 7929.27 194.223   2
  -2  -8   4 7442.49 218.665   2
  -2  -8   3 1494.13 101.602   3
   2  -8  -3 1596.26 90.7535   2
  -2  -8   3 1506.35 99.6509   2
   2  -8  -3 1603.57 78.4552   3
   2  -8  -2 22509.5 345.520   2
  -2  -8   2 22658.1 366.578   2
  -2  -8   2 22691.8 393.344   3
   2  -8  -1 4563.80 160.708   2
  -2  -8   1 4493.12 175.659   3
  -2  -8   1 4644.18 162.517   2
  -2  -8   0 16637.3 337.939   3
  -2  -8   0 16404.2 297.456   2
   2  -8   0 16214.1 305.728   2
  -2  -8  -1 8606.47 247.630   3
   2  -8   1 8719.65 229.305   2
  -2  -8  -1 8735.76 214.846   2
  -2  -8  -2 282.017 46.7603   3
   2  -8   2 426.860 55.1129   2
  -2  -8  -2 403.222 50.0000   2
  -2  -8  -3 1712.46 92.6098   2
  -2  -8  -3 1631.09 110.647   3
   2  -8   3 1688.23 108.164   2
   2  -8   4 3302.53 151.132   2
  -2  -8  -4 3448.04 160.430   3
   2  -8   5 67.3252 31.3771   2
  -2  -8  -5 50.8012 24.8482   3
  -2  -8  -6 3520.09 166.736   3
   2  -8   6 3556.30 162.262   2
   2  -8   7 1921.03 121.855   2
  -2  -8  -7 2086.44 129.767   3
  -2  -8  -8 86.2880 34.4113   3
   2  -8   8 135.169 40.9252   2
   2  -8   9 220.962 46.3046   2
  -2  -8  -9 219.851 46.7998   3
   2  -8  10 2571.50 147.013   2
  -2  -8 -10 2389.96 144.041   3
   2  -8  11 1072.29 98.3261   2
  -2  -8 -11 1089.96 99.4726   3
   2  -8  12 2680.73 156.901   2
  -2  -8 -12 2660.59 157.578   3
  -2  -8 -13 12.8969 20.7696   3
   2  -8  13 35.3287 28.1921   2
  -2  -8 -13 56.2838 29.1529   4
   2  -8  14 104.052 38.5066   2
  -2  -8 -14 132.688 37.4160   4
  -2  -8 -14 85.8523 31.6128   3
  -2  -8 -15 304.688 49.0240   4
  -2  -8 -15 311.034 57.1682   3
   2  -8  15 467.520 72.3467   2
  -2  -8 -16 4.47629 18.3703   4
   2  -8  16 39.7170 34.5373   2
  -2  -8 -16 13.0719 26.7308   3
   2  -8  17 41.2581 34.0851   2
  -2  -8 -17 11.8696 24.9510   4
  -2  -8 -17-17.2670 21.9960   3
  -2  -8 -18 265.693 54.0384   4
   2  -8  18 211.076 54.6145   2
   2  -8  19 2890.20 182.173   2
  -2  -8 -19 2995.96 174.874   4
   2  -8  20 84.4847 40.7197   2
  -2  -8 -20 57.0057 44.0821   4
  -2  -8 -21 659.163 88.2159   4
   2  -8  21 629.866 92.7097   2
  -2  -8 -22 2062.54 157.970   4
   2  -8  22 2614.58 182.626   2
  -2  -8 -23 345.527 71.8780   4
  -2  -9  21 2242.17 163.631   2
  -2  -9  20 49.1958 34.4923   2
  -2  -9  19 2244.17 158.548   2
  -2  -9  18 2124.53 151.707   2
  -2  -9  17 1255.44 116.772   2
  -2  -9  16 340.114 64.1830   2
  -2  -9  15 1290.23 115.298   2
  -2  -9  14 441.607 68.8351   2
  -2  -9  13 172.102 45.9125   2
  -2  -9  12 2039.98 127.743   3
  -2  -9  12 2043.22 137.030   2
  -2  -9  11 1590.82 112.778   3
  -2  -9  11 1403.21 112.593   2
  -2  -9  10 641.289 75.3970   2
  -2  -9  10 661.825 74.2367   3
  -2  -9   9 1843.18 126.133   2
  -2  -9   9 1823.05 119.969   3
  -2  -9   8 1561.70 109.320   3
  -2  -9   8 1677.20 117.122   2
   2  -9  -7 4.13540 13.3732   2
  -2  -9   7 16.7616 23.6831   2
  -2  -9   7 24.2174 15.2215   3
  -2  -9   6-1.81932 19.2951   3
  -2  -9   6-12.7748 23.5079   2
   2  -9  -6-4.78802 12.8559   2
  -2  -9   5-6.58951 19.9628   3
  -2  -9   5 10.6600 26.0963   2
   2  -9  -5 32.2774 15.7087   2
  -2  -9   4 163.110 37.2736   3
  -2  -9   4 155.849 36.5085   2
   2  -9  -4 149.516 30.8384   2
  -2  -9   3 693.993 73.9054   3
   2  -9  -3 621.197 61.5824   2
  -2  -9   3 599.654 67.3534   2
   2  -9  -2 5.47499 17.7729   2
  -2  -9   2 17.5126 24.0835   2
  -2  -9   2-8.45353 17.9553   3
  -2  -9   1 259.100 44.6171   3
  -2  -9   1 346.046 51.7680   2
   2  -9  -1 307.566 46.6764   2
  -2  -9   0 610.878 70.8758   3
   2  -9   0 533.358 60.4912   2
  -2  -9   0 538.760 58.8306   2
   2  -9   1 146.185 34.3628   2
  -2  -9  -1 100.935 29.1890   3
  -2  -9  -1 115.661 31.0728   2
   2  -9   2 258.841 45.9728   2
  -2  -9  -2 295.295 51.9631   3
  -2  -9  -2 340.153 48.1169   2
  -2  -9  -3 387.957 48.9729   2
  -2  -9  -3 427.365 61.0872   3
   2  -9   3 513.737 63.3399   2
  -2  -9  -4 339.225 54.8791   3
   2  -9   4 328.973 54.5681   2
  -2  -9  -5 396.215 61.5281   3
   2  -9   5 412.214 58.9509   2
  -2  -9  -6 191.693 44.5145   3
   2  -9   6 204.449 46.8361   2
  -2  -9  -7 16.3180 18.9319   3
   2  -9   7-29.5122 31.6033   2
  -2  -9  -8 459.300 66.2647   3
   2  -9   8 443.387 64.9199   2
   2  -9   9 26.9996 27.5288   2
  -2  -9  -9 4.46047 19.6453   3
   2  -9  10 612.516 79.2191   2
  -2  -9 -10 578.211 75.1272   3
   2  -9  11 701.420 86.5915   2
  -2  -9 -11 625.529 80.7389   3
   2  -9  12-20.1284 32.3919   2
  -2  -9 -12-11.1937 30.7588   3
   2  -9  13 202.097 50.2277   2
  -2  -9 -13 275.432 56.8550   3
   2  -9  14 94.8291 40.5746   2
  -2  -9 -14 102.382 39.3804   3
  -2  -9 -15 3386.10 190.941   3
   2  -9  15 3967.24 209.146   2
   2  -9  16 968.539 107.435   2
  -2  -9 -16 756.457 94.8852   3
   2  -9  17 4604.94 232.059   2
  -2  -9 -17 4100.98 214.402   3
   2  -9  18 5372.92 254.346   2
   2  -9  19 405.425 76.0233   2
  -2 -10  17 327.769 66.0526   2
  -2 -10  16 6252.20 262.154   2
  -2 -10  15-0.38603 34.3921   2
  -2 -10  14 397.522 65.5527   2
  -2 -10  13 75.5766 34.0267   2
  -2 -10  12 345.998 62.1701   2
  -2 -10  11 226.736 51.3400   2
  -2 -10  10 126.610 44.7049   2
  -2 -10   9 3508.02 181.329   2
  -2 -10   8 857.312 90.8648   2
  -2 -10   7 2480.10 147.557   2
  -2 -10   6 155.821 43.2239   2
   2 -10  -5 73.7728 26.0968   2
  -2 -10   5 16.4741 25.1862   2
  -2 -10   4 1702.14 118.706   2
   2 -10  -4 1676.62 101.130   2
   2 -10  -3 230.147 41.7655   2
  -2 -10   3 241.142 44.8518   2
  -2 -10   2 228.957 45.5993   2
   2 -10  -2 234.753 42.5541   2
  -2 -10   1 823.813 82.8859   3
   2 -10  -1 837.892 77.8770   2
  -2 -10   1 838.747 79.8605   2
  -2 -10   0 943.329 89.2526   3
   2 -10   0 953.201 84.8485   2
  -2 -10   0 901.569 81.2034   2
   2 -10   1 520.315 64.1198   2
  -2 -10  -1 514.217 63.7808   2
  -2 -10  -1 469.882 65.1275   3
  -2 -10  -2 652.110 68.6803   2
   2 -10   2 681.579 73.7625   2
  -2 -10  -2 608.724 74.0153   3
  -2 -10  -3 33.0561 26.8904   3
   2 -10   3 4.85435 24.0666   2
  -2 -10  -4 79.1616 29.6598   3
   2 -10   4 76.6465 33.3960   2
   2 -10   5 473.647 68.7671   2
  -2 -10  -5 385.036 59.3469   3
  -2 -10  -6 2197.37 143.900   3
   2 -10   6 2018.05 139.183   2
   2 -10   7 29.2135 26.6494   2
  -2 -10  -7 14.7059 24.6012   3
  -2 -10  -8 10.1432 22.3851   3
   2 -10   8-10.2259 25.1135   2
   2 -10   9 311.338 60.1278   2
  -2 -10  -9 173.212 45.6054   3
  -2 -10 -10 203.163 47.1665   3
   2 -10  10 160.899 44.8631   2
  -2 -10 -11 439.443 67.9695   3
   2 -10  11 592.437 83.7271   2
   2 -10  12 680.445 91.4195   2
  -2 -10 -12 546.504 79.3307   3
  -2 -10 -13 690.309 88.1906   3
   2 -10  13 839.393 101.565   2
   2 -10  14 36.6661 35.2060   2
  -2 -10 -14 8.01186 21.2777   3
  -2 -10 -15 14.0264 29.2771   3
   2 -10  15 56.4840 36.2499   2
   2 -10  16 1032.82 115.065   2
  -2 -11  12-14.1747 27.0313   2
  -2 -11  11 4.29562 29.7070   2
  -2 -11  10 2126.69 148.806   2
  -2 -11   9 432.726 69.1778   2
  -2 -11   8 783.931 89.4219   2
  -2 -11   7 300.382 57.9343   2
  -2 -11   6 544.343 75.4338   2
  -2 -11   5 808.801 86.4566   2
  -2 -11   4 1164.41 101.548   2
  -2 -11   3 104.148 32.0294   2
   2 -11  -2 97.3880 32.1853   2
  -2 -11   2 54.5524 29.5223   2
   2 -11  -1-12.4632 18.0448   2
  -2 -11   1 13.5712 20.7746   2
  -2 -11   0 28.8916 23.0322   2
   2 -11   0 3.51904 21.8700   2
   2 -11   1-28.6687 29.1550   2
   2 -11   2 392.375 61.2356   2
   2 -11   3 89.9958 37.3750   2
   2 -11   4 115.396 34.7011   2
   2 -11   5-4.57141 23.6670   2
   2 -11   6 177.317 42.9191   2
   2 -11   7 35.0920 31.7197   2
   2 -11   8 773.249 93.2796   2
   2 -11   9 53.3218 29.7652   2
   2 -11  10-20.8026 25.9892   2
   2 -11  11 56.7386 37.5439   2
  -2 -12   3 760.084 83.6523   2
  -2 -12   2 360.672 57.9037   2
   2 -12   2 41.3298 30.5082   2
   2 -12   3-22.7229 25.4889   2
   2 -12   4 649.363 82.1096   2
   3   0 -32 3502.10 221.154   4
   3   0 -31-34.3829 32.2819   4
   3   0 -30 87.1802 29.8741   1
   3   0 -30 130.456 46.5184   4
   3   0 -29 10.4227 18.4966   1
   3   0 -29 24.2078 27.4093   4
   3   0 -28 110.294 48.3736   4
   3   0 -28 141.110 32.8259   1
   3   0 -27 14.8726 34.8075   4
   3   0 -26 7208.90 282.105   4
   3   0 -25 144.344 51.0460   4
   3   0 -24 13865.0 365.535   4
   3   0 -23 158.088 56.5196   4
   3   0 -22 14744.6 352.233   4
  -3   0  22 15346.2 239.962   2
   3   0 -21 5.29464 29.1861   4
  -3   0  21 11.8009 13.9583   2
   3   0 -20 90.5229 31.6734   4
  -3   0  20 120.405 23.6260   2
   3   0 -19-12.6867 22.9753   4
  -3   0  19 8.82965 13.6968   2
  -3   0  18 1196.21 60.6206   2
   3   0 -18 1112.78 86.7221   4
   3   0 -17-33.2780 29.3640   4
  -3   0  17 5.74204 12.1163   2
  -3   0  16 8826.00 149.874   2
   3   0 -16 8326.73 216.851   4
  -3   0  15 0.05615 9.47328   2
   3   0 -15-3.97536 20.1654   4
  -3   0  14 1618.64 59.1306   2
   3   0 -14 1567.06 90.0919   4
   3   0 -13 241.803 41.2055   4
  -3   0  13 14.6720 10.5781   2
   3   0 -12 25426.9 323.866   4
  -3   0  12 24258.5 204.407   2
   3   0 -11 6.85870 13.5480   4
   3   0 -11 3.95034 4.31511   2
  -3   0  11-2.70943 6.55638   2
   3   0 -10 6755.36 151.951   4
  -3   0  10 6851.15 94.9343   2
   3   0 -10 7218.02 101.506   2
   3   0  -9 8.68423 5.17688   2
  -3   0   9 7.62432 6.65108   2
   3   0  -9 20.7700 16.0753   4
  -3   0   8 15359.0 124.819   2
   3   0  -8 15961.9 139.893   2
   3   0  -8 15667.8 208.425   4
  -3   0   7-0.29364 5.18975   2
   3   0  -7 3.22267 9.47587   4
   3   0  -7-4.51652 6.50211   2
   3   0  -6 46971.3 226.072   2
   3   0  -6 46016.2 263.957   1
  -3   0   6 45754.1 190.798   2
   3   0  -6 46316.2 316.845   4
   3   0  -5 7.12362 8.40453   4
   3   0  -5 16.9683 9.58634   1
   3   0  -5 3.63589 5.22553   2
   3   0  -4 1073.73 30.9888   2
   3   0  -4 972.929 41.4147   4
   3   0  -4 1030.12 37.4292   1
   3   0  -3 8.90578 7.20990   1
  -3   0   2 2.74084 4.95705   3
   3   0  -2-18.7576 10.9581   1
   3   0  -1 4.13055 5.04086   1
  -3   0   1 8.02069 5.81868   3
   3   0  -1 3.36125 4.79124   3
  -3   0   0 21617.6 176.420   3
   3   0   0 21793.5 167.868   3
   3   0   0 21769.3 164.633   1
  -3   0   0 22334.0 156.324   1
   3   0   1 2.48180 5.36669   3
  -3   0  -1 5.91357 4.29278   1
  -3   0  -1-1.44604 6.64306   3
   3   0   1 6.16301 7.53953   1
  -3   0  -2 13601.6 151.996   3
   3   0   2 13008.5 141.430   1
  -3   0  -2 13359.2 128.290   1
   3   0   2 13614.2 150.522   3
  -3   0  -3-3.99703 7.71795   3
   3   0   3-2.03155 6.96680   1
  -3   0  -3 1.92111 4.47492   1
   3   0   3-8.37236 7.69977   3
  -3   0  -4 900.928 37.3106   1
   3   0   4 897.209 41.6642   1
  -3   0  -4 876.271 43.9340   3
  -3   0  -5-2.52827 7.96043   3
   3   0   5 1.11369 6.73908   1
   3   0   6 1024.22 48.5524   1
  -3   0  -6 1105.18 53.4323   3
  -3   0  -7 3.08769 9.15260   3
   3   0   7-0.29334 7.44749   1
  -3   0  -8 401.154 36.3215   3
  -3   0  -8 443.754 44.3829   4
  -3   0  -9 4.52387 10.8870   3
  -3   0  -9 13.4270 13.1983   4
  -3   0 -10 3368.19 129.350   4
  -3   0 -10 3339.55 108.990   3
  -3   0 -11-2.13478 12.4956   3
  -3   0 -11 6.06626 20.7467   4
  -3   0 -12 8119.04 212.714   4
   3   0  13 21.2347 19.9705   2
  -3   0 -13-8.85073 23.3829   4
   3   0  14 549.098 49.3081   2
  -3   0 -14 507.308 59.6314   4
   3   0  15 10.3524 14.1782   2
  -3   0 -15-14.3630 23.3695   4
   3   0  16 0.28542 14.6513   2
  -3   0 -16 21.5064 25.7731   4
   3   0  17-17.3623 20.0308   2
  -3   0 -17 3.13349 28.1216   4
   3   0  18 28420.9 388.099   2
  -3   0 -18 28941.7 488.376   4
  -3   0 -19 39.0619 48.5879   4
   3   0  19 12.7004 25.1390   2
   3   0  20 1337.10 91.6775   2
  -3   0 -20 1307.59 111.083   4
  -3   0 -21 0.83489 25.3353   4
   3   0  21-34.4802 18.4793   2
  -3   0 -22 210.086 51.8482   4
   3   0  22 170.202 39.6805   2
   3   0  23 28.5842 25.9727   2
  -3   0 -23 15.9448 30.9057   4
   3   0  24 379.256 55.6464   2
  -3   0 -24 451.559 75.8677   4
   3   0  25-1.87944 22.9510   2
  -3   0 -25 17.7066 28.3988   4
   3   0  26 4323.97 190.152   2
  -3   0 -26 4463.61 241.741   4
   3   0  27 20.0757 19.7307   2
  -3   0 -27 96.5539 52.2207   4
   3   0  28 4147.28 193.985   2
  -3   0 -28 4954.69 265.356   4
  -3   0 -29 10.4046 27.4505   4
  -3   0 -30 1162.75 136.202   4
   3  -1 -32 108.809 46.6827   4
   3   1 -32 30.8200 31.9534   4
   3  -1 -31 704.405 105.176   4
   3   1 -31 708.134 97.2736   4
   3   1 -30 163.059 55.6062   4
   3  -1 -30 114.286 51.2042   4
   3   1 -29 915.997 108.942   4
   3  -1 -29 984.002 118.467   4
   3  -1 -28 862.764 70.1787   1
   3  -1 -28 936.824 113.504   4
   3   1 -28 905.869 104.348   4
   3  -1 -27 346.603 44.3026   1
   3   1 -27 423.321 74.8223   4
   3  -1 -27 304.693 64.1852   4
   3  -1 -26 126.652 46.9018   4
   3   1 -26 38.3675 36.5262   4
   3  -1 -26 103.528 30.5443   1
   3  -1 -25 2691.09 168.838   4
   3   1 -25 2764.31 168.035   4
   3  -1 -25 2754.05 115.073   1
   3  -1 -24 366.730 67.1339   4
   3  -1 -24 349.913 42.5087   1
  -3  -1  24 323.685 44.5494   2
   3   1 -24 336.810 60.6402   4
  -3  -1  23 1477.44 87.0598   2
   3   1 -23 1327.52 108.665   4
   3  -1 -23 1527.71 121.907   4
   3  -1 -23 1485.83 81.0581   1
   3   1 -22 2056.25 130.701   4
  -3  -1  22 2244.29 104.440   2
   3  -1 -22 2020.47 136.508   4
   3  -1 -22 2216.86 95.5887   1
   3   1 -21 39.8266 29.7801   4
   3  -1 -21 65.2596 24.6320   1
  -3  -1  21 54.6958 23.4510   2
   3  -1 -21 3.54979 25.0027   4
   3  -1 -20 6974.74 161.586   1
   3  -1 -20 6769.89 231.625   4
  -3  -1  20 7436.13 181.306   2
  -3   1  20 7187.77 130.170   2
   3   1 -20 6852.33 221.360   4
   3  -1 -19 7036.24 157.593   1
  -3   1  19 7060.95 124.030   2
   3  -1 -19 7307.25 233.575   4
   3   1 -19 7057.37 216.314   4
  -3  -1  19 7436.37 174.268   2
  -3   1  18 12844.8 160.196   2
  -3  -1  18 13207.1 225.073   2
   3   1 -18 12454.4 276.010   4
   3  -1 -18 12758.0 298.766   4
   3  -1 -18 12755.5 203.925   1
  -3  -1  17 125.503 24.2294   2
   3   1 -17 135.868 33.0215   4
   3  -1 -17 109.769 33.5141   4
  -3   1  17 167.690 18.5635   2
   3  -1 -17 206.218 30.0780   1
  -3   1  16 6865.41 105.998   2
   3  -1 -16 7020.79 142.760   1
   3  -1 -16 6824.95 202.761   4
   3   1 -16 6995.17 193.603   4
  -3  -1  16 7132.58 155.609   2
  -3   1  15 36.6820 8.67220   2
   3   1 -15 12.6518 14.9869   4
   3  -1 -15 43.4831 23.4610   4
   3  -1 -15 103.176 24.1728   1
  -3  -1  15 56.3101 18.6194   2
  -3   1  14 1895.96 48.1501   2
   3  -1 -14 1887.08 102.793   4
  -3  -1  14 1856.72 73.5417   2
   3   1 -14 1814.00 91.0433   4
   3  -1 -14 1851.93 69.9115   1
   3  -1 -13 4615.94 152.626   4
   3  -1 -13 4604.75 105.859   1
  -3   1  13 4421.93 66.8146   2
   3   1 -13 4585.85 139.573   4
  -3  -1  13 4515.49 110.373   2
   3  -1 -12 9727.96 149.100   1
  -3  -1  12 10037.7 158.292   2
   3  -1 -12 10225.7 211.805   4
  -3   1  12 9403.28 86.2781   2
   3   1 -12 10183.3 200.295   4
   3  -1 -11 7904.54 177.628   4
   3   1 -11 7882.53 164.825   4
  -3  -1  11 7534.03 133.152   2
  -3   1  11 7022.00 65.0136   2
   3  -1 -11 7466.36 126.352   1
   3   1 -10 2277.63 85.1589   4
   3  -1 -10 2526.75 71.9325   1
  -3  -1  10 2340.07 70.3638   2
   3  -1 -10 2325.00 94.7748   4
  -3   1  10 2175.13 29.9423   2
   3  -1  -9 49721.9 306.565   1
  -3  -1   9 50872.6 309.597   2
   3   1  -9 50504.4 373.621   4
   3  -1  -9 48441.8 405.406   4
   3  -1  -8 3952.82 111.459   4
  -3  -1   8 4023.39 84.5031   2
   3   1  -8 4126.91 100.310   4
   3  -1  -8 4125.71 86.2278   1
   3  -1  -7 7413.28 142.826   4
  -3  -1   7 7621.30 111.444   2
   3   1  -7 7585.87 125.332   4
   3  -1  -7 7504.10 113.509   1
   3   1  -6 20926.3 195.775   4
   3  -1  -6 20003.4 94.0146   2
  -3  -1   6 20646.0 176.292   2
   3  -1  -6 20839.0 186.319   1
   3  -1  -6 20650.7 227.342   4
   3  -1  -5 59730.4 309.007   1
  -3  -1   5 60641.8 331.168   4
  -3  -1   5 59549.0 287.213   2
   3  -1  -5 58904.6 364.003   4
   3   1  -5 59342.6 310.012   4
   3   1  -4 40860.9 242.087   4
   3  -1  -4 40803.5 255.615   1
  -3  -1   4 42308.7 257.702   4
  -3  -1   4 40794.0 227.422   2
   3  -1  -4 40029.5 287.043   4
  -3  -1   3 2836.99 58.0859   2
  -3  -1   3 2775.90 71.2588   3
  -3  -1   3 2820.86 63.5449   4
   3  -1  -3 2757.61 65.1870   1
   3  -1  -3 2720.29 71.9718   4
  -3  -1   2 41473.3 279.033   3
   3  -1  -2 40543.9 258.194   1
   3   1  -2 40857.2 214.449   1
  -3  -1   1 987633. 1382.84   3
   3   1  -1 988773. 1006.83   1
  -3   1   1 999999. 897.087   3
  -3   1   0 827740. 842.130   3
   3  -1   0 819882. 1234.20   1
  -3  -1   0 824336. 1290.03   3
   3  -1   0 833032. 756.493   3
   3   1   0 825832. 892.497   1
   3  -1   1 188332. 612.365   1
  -3   1  -1 194454. 423.044   3
   3  -1   1 192577. 406.436   3
  -3  -1  -1 193900. 394.697   1
  -3   1  -2 45591.3 222.913   3
   3  -1   2 45877.0 311.244   1
   3  -1   2 46425.0 225.465   3
   3   1   2 45506.6 208.980   1
  -3  -1  -2 45233.4 324.307   3
  -3  -1  -2 47375.2 190.919   1
  -3  -1  -3 6451.79 126.199   3
   3  -1   3 6454.77 93.9394   3
  -3  -1  -3 6449.15 70.7124   1
   3   1   3 6679.56 84.3085   1
   3  -1   3 6343.04 122.988   1
  -3   1  -3 6043.04 90.0049   3
  -3  -1  -4 4126.32 106.211   3
   3  -1   4 4316.28 84.3913   3
  -3   1  -4 4104.82 79.6668   3
   3  -1   4 4188.50 104.339   1
  -3  -1  -4 4387.39 59.0743   1
   3   1   4 4064.57 69.3175   1
   3  -1   5 85004.2 409.776   3
   3  -1   5 85808.9 491.452   1
  -3  -1  -5 86316.1 497.939   3
   3   1   5 85629.1 341.129   1
  -3  -1  -5 87965.1 282.556   1
  -3   1  -5 87075.9 394.408   3
  -3  -1  -6 26566.3 285.352   3
   3   1   6 25678.4 194.456   1
   3  -1   6 25527.9 277.342   1
  -3  -1  -6 26573.0 169.113   1
  -3  -1  -6 25878.9 299.924   4
  -3   1  -6 26329.2 228.486   3
  -3  -1  -7 4432.35 74.7730   1
   3  -1   7 4399.18 119.275   1
  -3  -1  -7 4727.31 125.237   3
  -3  -1  -7 4875.86 136.446   4
  -3   1  -7 4637.50 102.021   3
  -3  -1  -8 5335.73 89.3282   1
   3  -1   8 5579.51 128.879   2
   3  -1   8 5077.73 131.557   1
  -3  -1  -8 4804.12 131.694   3
  -3  -1  -8 5267.56 150.308   4
  -3  -1  -9 11561.1 141.236   1
   3  -1   9 12186.6 198.046   2
  -3  -1  -9 11654.4 229.558   4
  -3   1  -9 11985.7 230.050   4
  -3  -1  -9 11816.9 212.142   3
  -3   1 -10 8469.30 201.051   4
   3  -1  10 8926.51 174.830   2
  -3  -1 -10 8272.15 200.553   4
  -3  -1 -10 8276.64 185.120   3
  -3   1 -11 172.707 31.9187   4
   3  -1  11 176.499 28.4127   2
  -3  -1 -11 209.136 35.7150   4
  -3  -1 -11 187.195 31.6084   3
  -3  -1 -12 16394.2 305.590   4
   3  -1  12 17011.2 259.011   2
  -3  -1 -12 16869.2 276.417   3
  -3   1 -12 16568.5 302.891   4
  -3  -1 -13 2891.11 118.644   3
   3  -1  13 3384.14 120.048   2
  -3  -1 -13 3227.48 141.978   4
  -3   1 -13 3086.85 135.770   4
   3  -1  14 1128.62 73.2604   2
  -3  -1 -14 1117.88 88.1522   4
  -3   1 -14 1060.55 85.2676   4
   3  -1  15-23.8046 20.2171   2
  -3   1 -15 42.9519 25.9357   4
  -3  -1 -15 21.3359 24.4352   4
  -3  -1 -16 11147.9 289.338   4
   3  -1  16 11700.8 247.464   2
  -3   1 -16 11083.2 285.575   4
   3   1  17 17643.7 285.935   2
  -3  -1 -17 17266.8 368.430   4
   3  -1  17 17488.4 312.864   2
  -3   1 -17 17396.1 368.080   4
   3   1  18 3750.25 137.596   2
  -3   1 -18 3973.49 183.289   4
  -3  -1 -18 3673.56 178.611   4
   3  -1  18 3839.45 152.653   2
   3   1  19 4428.39 152.623   2
  -3   1 -19 4777.72 204.720   4
  -3  -1 -19 4553.40 202.877   4
   3  -1  19 4730.06 173.827   2
   3  -1  20 453.305 58.3441   2
  -3  -1 -20 402.832 64.8510   4
   3   1  20 344.187 46.5882   2
  -3   1 -20 397.774 65.2886   4
  -3  -1 -21 479.696 73.2111   4
   3  -1  21 466.702 59.2598   2
  -3   1 -21 478.888 70.6382   4
   3   1  21 565.901 59.1830   2
   3   1  22 1016.79 81.0063   2
  -3  -1 -22 1071.46 107.575   4
  -3   1 -22 1054.30 106.184   4
   3  -1  22 1015.95 89.1935   2
   3  -1  23 455.095 62.6339   2
  -3  -1 -23 562.635 80.1647   4
   3   1  23 404.599 54.6636   2
  -3   1 -23 552.627 80.4922   4
   3  -1  24 161.569 40.2399   2
   3   1  24 171.527 37.0638   2
  -3  -1 -24 167.515 53.1298   4
  -3   1 -24 166.072 48.8861   4
   3  -1  25 284.023 52.1052   2
   3   1  25 277.571 47.5803   2
  -3  -1 -25 335.081 64.6410   4
  -3   1 -25 325.797 65.5365   4
  -3   1 -26-11.2831 33.4988   4
   3  -1  26 10.2019 22.3567   2
  -3  -1 -26 74.9134 41.5310   4
   3   1  26 2.77036 17.0446   2
   3  -1  27 2.07957 22.9073   2
  -3   1 -27-15.5775 26.1488   4
  -3  -1 -27-36.0496 37.3713   4
   3  -1  28 147.923 38.3081   2
  -3  -1 -28 185.247 57.7982   4
  -3   1 -28 202.273 59.7416   4
  -3   1 -29 562.262 92.3511   4
   3  -1  29 467.212 69.3253   2
  -3  -1 -29 765.120 110.958   4
  -3  -1 -30 283.583 71.6648   4
  -3   1 -30 307.841 70.3776   4
   3   2 -33 76.1220 33.2943   4
   3  -2 -32 1638.91 153.717   4
   3   2 -32 1678.48 146.621   4
   3   2 -31 375.021 73.6036   4
   3  -2 -31 402.456 79.8536   4
   3  -2 -30 1455.46 143.363   4
   3   2 -30 1075.05 114.551   4
   3   2 -29 12492.0 378.698   4
   3  -2 -29 12620.6 406.355   4
   3   2 -28 175.046 52.3059   4
   3  -2 -28 331.020 73.0293   4
   3   2 -27 5531.02 240.447   4
   3  -2 -27 5740.94 264.376   4
   3  -2 -26 694.451 92.9989   4
   3   2 -26 742.644 88.1560   4
  -3  -2  26 799.861 74.9990   2
   3  -2 -26 727.132 60.8490   1
  -3  -2  25 580.186 64.1604   2
   3   2 -25 500.073 72.5265   4
   3  -2 -25 567.986 80.3977   4
   3  -2 -25 483.820 48.6747   1
   3  -2 -24 916.337 97.9408   4
  -3  -2  24 891.068 75.3439   2
   3  -2 -24 951.540 66.5315   1
   3   2 -24 842.761 90.1281   4
   3  -2 -23 595.458 52.1688   1
   3  -2 -23 615.863 81.4764   4
   3   2 -23 604.525 74.2561   4
  -3  -2  23 566.369 59.8681   2
   3   2 -22 1249.76 101.218   4
   3  -2 -22 1089.68 67.7947   1
  -3  -2  22 1259.73 86.0993   2
   3  -2 -22 1194.82 108.336   4
   3  -2 -21 9.90452 28.1408   4
   3   2 -21-1.32419 24.4890   4
  -3  -2  21-9.79073 18.4557   2
   3  -2 -21 35.5559 17.0421   1
   3  -2 -20 1815.99 125.159   4
   3  -2 -20 1735.55 80.9894   1
   3   2 -20 1682.40 108.147   4
  -3  -2  20 1712.90 96.4717   2
   3   2 -19 23990.0 387.701   4
   3  -2 -19 25698.1 447.951   4
  -3  -2  19 25080.4 350.886   2
   3  -2 -19 25073.3 295.150   1
   3  -2 -18 4394.71 120.907   1
  -3  -2  18 4503.80 144.786   2
   3   2 -18 4374.69 159.859   4
   3  -2 -18 4448.92 181.817   4
   3   2 -17 1669.07 96.0022   4
   3  -2 -17 1699.19 111.102   4
  -3  -2  17 1610.93 85.3789   2
   3  -2 -17 1638.10 72.7557   1
   3  -2 -16 708.952 70.2554   4
   3   2 -16 777.598 65.6482   4
   3  -2 -16 735.680 48.1633   1
  -3  -2  16 731.146 57.0697   2
   3  -2 -15 15488.9 208.737   1
   3  -2 -15 15613.4 306.357   4
   3   2 -15 15540.2 268.280   4
  -3  -2  15 14732.2 237.193   2
   3   2 -14 1171.66 71.5324   4
   3  -2 -14 1286.14 87.7757   4
   3  -2 -14 1278.74 59.0014   1
  -3  -2  14 1217.57 67.9073   2
   3  -2 -13 731.275 44.0333   1
  -3  -2  13 764.965 52.5789   2
   3   2 -13 827.795 58.0931   4
   3  -2 -13 819.596 67.5745   4
   3  -2 -12 3322.50 127.550   4
   3   2 -12 3587.79 112.143   4
   3  -2 -12 3318.39 89.6650   1
  -3  -2  12 3262.43 103.511   2
   3  -2 -11 2529.59 105.990   4
   3  -2 -11 2509.38 76.0262   1
  -3  -2  11 2511.15 87.9507   2
   3   2 -11 2522.17 90.0839   4
   3  -2 -10 152.242 18.9237   1
   3   2 -10 220.204 26.2068   4
   3  -2 -10 178.563 30.5414   4
  -3  -2  10 173.915 24.3568   2
   3  -2  -9 3611.00 116.346   4
   3   2  -9 3623.28 94.6355   4
   3  -2  -9 3607.70 88.2631   1
  -3  -2   9 3537.66 96.4234   2
   3   2  -8 13.2348 9.77415   4
   3  -2  -8 5.04839 13.2361   4
  -3  -2   8 18.6935 10.3118   2
   3  -2  -8 33.4519 11.9330   1
   3  -2  -7 3794.63 108.131   4
  -3  -2   7 3892.57 95.9034   2
   3   2  -7 3818.09 82.9476   4
   3  -2  -7 3847.84 87.5032   1
  -3  -2   6 10078.4 134.163   4
   3   2  -6 10156.8 123.858   4
   3  -2  -6 9817.29 168.699   4
  -3  -2   6 9794.88 147.304   2
   3  -2  -6 9603.23 139.274   1
   3  -2  -5 3128.49 47.6582   2
  -3  -2   5 3237.44 89.0099   3
   3   2  -5 3235.21 64.7285   4
   3  -2  -5 3227.20 81.4161   1
  -3  -2   5 3198.31 81.7637   2
   3  -2  -5 3224.64 90.8933   4
  -3  -2   5 3429.81 72.5034   4
   3  -2  -4 5463.92 72.8525   2
  -3  -2   4 5302.81 113.719   3
   3  -2  -4 5482.02 113.986   4
   3  -2  -4 5529.50 107.635   1
  -3  -2   4 5413.38 102.476   2
  -3  -2   4 5752.60 85.8856   4
   3  -2  -3 150.346 13.5273   2
  -3  -2   3 166.069 14.2527   4
  -3  -2   3 118.943 18.2355   3
   3  -2  -3 156.008 19.3950   4
   3  -2  -3 118.447 16.6526   1
  -3  -2   3 133.938 17.0594   2
   3  -2  -2 2213.78 71.5598   1
  -3  -2   2 2129.42 73.7105   3
   3  -2  -2 2045.09 52.3687   2
  -3  -2   2 2236.59 62.1356   2
   3  -2  -1 4702.85 107.429   1
   3  -2  -1 4462.73 82.2305   2
  -3  -2   1 4447.71 86.9140   2
  -3  -2   1 4665.08 109.212   3
  -3  -2   0 7487.34 142.167   3
   3  -2   0 7482.30 110.713   2
   3  -2   0 7730.36 141.412   1
  -3  -2  -1 1993.85 75.3015   3
   3  -2   1 1963.14 61.4098   2
   3   2   1 2084.80 41.7419   1
   3  -2   1 1970.31 74.3879   1
  -3  -2  -2 2763.32 89.9885   3
   3   2   2 2866.76 45.7610   1
   3  -2   2 2837.24 92.4882   1
   3  -2   2 2642.43 73.9088   2
   3  -2   3 113.938 22.6941   1
   3  -2   3 91.4568 16.0001   2
   3  -2   3 107.033 10.0818   3
   3   2   3 113.722 8.77855   1
  -3  -2  -3 101.030 20.1114   3
   3  -2   4 504.258 42.9583   1
   3  -2   4 590.095 40.2659   2
  -3  -2  -4 541.307 43.5123   3
   3   2   4 505.044 18.3314   1
   3  -2   4 578.485 26.5222   3
  -3  -2  -4 560.047 40.9039   4
   3  -2   5 165.183 16.3506   3
   3  -2   5 117.929 22.9577   1
   3   2   5 124.622 9.05491   1
  -3  -2  -5 141.890 22.3974   3
   3  -2   5 161.683 23.7598   2
  -3  -2  -5 119.403 20.9247   4
   3  -2   6 4780.47 118.105   2
   3  -2   6 5044.93 138.303   1
  -3  -2  -6 4918.96 135.719   3
  -3  -2  -6 5047.61 132.756   4
   3  -2   6 5051.24 98.9213   3
  -3  -2  -7 245.346 33.5855   3
   3  -2   7 217.667 29.6839   2
   3  -2   7 173.645 27.3867   1
  -3  -2  -7 202.417 28.6201   4
   3  -2   8 10310.0 207.971   1
   3  -2   8 10618.6 191.701   2
  -3  -2  -8 10627.3 211.217   4
  -3  -2  -8 10786.9 214.126   3
  -3  -2  -9 317.053 37.9828   3
   3  -2   9 322.413 37.5578   2
  -3  -2  -9 277.542 39.1101   4
  -3   2 -10 5394.13 161.212   4
  -3  -2 -10 5424.69 159.893   3
  -3  -2 -10 5407.08 166.778   4
   3  -2  10 5358.55 146.999   2
   3  -2  11 1901.19 90.2999   2
  -3  -2 -11 1829.34 100.188   4
  -3   2 -11 1757.38 95.9277   4
  -3  -2 -11 1587.97 38.8648   1
  -3  -2 -11 1793.35 96.3806   3
   3  -2  12 802.327 61.8137   2
  -3  -2 -12 768.372 30.5126   1
  -3  -2 -12 818.567 72.6536   4
  -3   2 -12 927.933 73.2856   4
  -3  -2 -12 900.638 71.3454   3
  -3  -2 -13 512.569 56.1387   3
   3  -2  13 581.474 54.9339   2
  -3  -2 -13 551.441 61.6498   4
  -3   2 -13 528.981 58.2504   4
  -3  -2 -13 497.792 26.9375   1
  -3  -2 -14 2393.56 117.816   3
   3  -2  14 2433.15 111.360   2
  -3  -2 -14 2396.16 126.629   4
  -3   2 -14 2555.22 127.870   4
  -3   2 -15 16756.4 339.006   4
   3  -2  15 17326.8 306.195   2
  -3  -2 -15 16688.8 346.080   4
  -3  -2 -15 16936.8 317.206   3
   3  -2  16 1532.98 96.8570   2
  -3   2 -16 1302.33 99.4245   4
  -3  -2 -16 1450.93 107.956   4
   3  -2  17 583.857 61.7765   2
  -3  -2 -17 390.029 58.7840   4
  -3   2 -17 500.147 64.5491   4
  -3   2 -18 422.207 60.8467   4
  -3  -2 -18 505.448 69.4974   4
   3  -2  18 470.201 60.2739   2
   3  -2  19 4999.41 189.534   2
   3   2  19 4849.05 156.059   2
  -3  -2 -19 4759.89 209.313   4
  -3   2 -19 5052.60 209.852   4
   3  -2  20-1.71683 22.5233   2
   3   2  20-1.35578 14.9253   2
  -3   2 -20-2.88710 24.0222   4
  -3  -2 -20-0.11507 25.3384   4
   3  -2  21 1874.49 122.004   2
  -3  -2 -21 1571.64 128.953   4
   3   2  21 1710.29 98.4446   2
  -3   2 -21 1708.46 129.096   4
   3  -2  22 884.122 88.1172   2
   3   2  22 708.911 65.8973   2
  -3   2 -22 683.325 86.6870   4
  -3  -2 -22 840.424 99.2545   4
   3  -2  23 6169.74 233.030   2
   3   2  23 5240.56 179.465   2
  -3  -2 -23 6236.70 267.418   4
  -3   2 -23 5934.63 252.217   4
   3   2  24 214.263 43.3594   2
   3  -2  24 256.312 53.1273   2
  -3  -2 -24 283.775 65.5280   4
  -3   2 -24 202.376 54.6044   4
   3   2  25 253.948 42.5758   2
  -3  -2 -25 399.743 77.3117   4
   3  -2  25 275.650 53.3885   2
  -3   2 -25 346.598 65.1637   4
   3  -2  26 4030.47 197.686   2
  -3   2 -26 4201.05 229.281   4
  -3  -2 -26 3922.72 227.578   4
  -3   2 -27 2512.81 182.843   4
  -3  -2 -27 2592.67 190.914   4
   3  -2  27 2217.68 151.597   2
   3  -2  28 2434.11 159.838   2
  -3  -2 -28 2983.07 208.660   4
  -3   2 -28 2571.70 188.435   4
   3  -2  29 204.743 47.6677   2
  -3  -2 -29 243.544 66.1602   4
  -3   2 -29 168.881 53.9032   4
  -3   2 -30 391.538 80.5637   4
   3  -2  30 281.125 57.4649   2
   3  -3 -31 60.9060 35.7100   4
   3   3 -31 44.5262 28.8204   4
   3   3 -30-6.77493 23.7591   4
   3  -3 -30 5.51431 35.6365   4
   3   3 -29 460.716 75.3364   4
   3  -3 -29 446.493 81.3495   4
   3  -3 -28 192.648 62.4926   4
   3   3 -28 168.354 45.9066   4
   3   3 -27 1014.34 101.605   4
   3  -3 -27 890.527 106.120   4
  -3  -3  27 938.191 87.5444   2
   3  -3 -26 653.886 92.9885   4
  -3  -3  26 671.727 74.0225   2
   3   3 -26 564.912 74.3388   4
   3   3 -25 32.5528 24.3969   4
  -3  -3  25 21.9215 20.0356   2
   3  -3 -25-18.1137 32.4301   4
   3   3 -24 12.5860 22.9096   4
   3  -3 -24 27.9655 27.2267   4
  -3  -3  24 76.9663 31.3998   2
  -3  -3  23 57.6185 27.3315   2
   3  -3 -23 97.0467 43.5757   4
   3  -3 -23 59.9600 17.8121   1
   3   3 -23 56.7404 24.1887   4
   3   3 -22 1617.96 111.510   4
   3  -3 -22 1562.71 81.3203   1
  -3  -3  22 1683.13 106.887   2
   3  -3 -22 1649.38 127.804   4
   3  -3 -21 359.457 38.0967   1
   3   3 -21 373.750 53.0361   4
   3  -3 -21 444.854 68.5748   4
  -3  -3  21 407.589 52.6988   2
  -3  -3  20 1370.59 92.8462   2
   3  -3 -20 1193.04 67.3065   1
   3   3 -20 1206.76 90.9460   4
   3  -3 -20 1408.87 111.660   4
   3  -3 -19 4.35916 13.3496   1
   3   3 -19 33.8178 17.0500   4
   3  -3 -19 81.1626 33.7152   4
  -3  -3  19 41.7008 24.7115   2
   3  -3 -18 3556.02 110.317   1
   3  -3 -18 3395.26 162.484   4
   3   3 -18 3482.66 141.526   4
  -3  -3  18 3561.95 139.654   2
  -3  -3  17 12960.9 256.657   2
   3  -3 -17 13088.2 206.432   1
   3   3 -17 13349.7 263.562   4
   3  -3 -17 13176.6 302.846   4
   3  -3 -16 2183.79 82.6826   1
   3   3 -16 2205.79 103.939   4
  -3  -3  16 2107.27 101.652   2
   3  -3 -16 1938.93 115.716   4
   3  -3 -15 3550.00 103.144   1
   3   3 -15 3540.24 124.902   4
  -3  -3  15 3441.14 125.720   2
   3  -3 -15 3275.53 143.830   4
   3  -3 -14 385.326 34.4998   1
  -3  -3  14 366.886 43.2596   2
   3   3 -14 393.920 40.4476   4
   3  -3 -14 332.627 48.2904   4
   3  -3 -13 15649.7 288.510   4
  -3  -3  13 16473.3 260.754   2
   3  -3 -13 16731.3 212.698   1
   3   3 -13 17224.7 244.708   4
   3  -3 -12 1899.22 99.1889   4
   3  -3 -12 2062.66 73.5691   1
  -3  -3  12 2053.10 91.4449   2
   3   3 -12 2097.25 81.4546   4
   3  -3 -11 1411.72 61.0415   1
  -3  -3  11 1389.76 74.2612   2
   3  -3 -11 1371.82 82.8893   4
   3   3 -11 1396.22 62.1733   4
  -3  -3  10 318.471 36.6624   2
   3   3 -10 339.063 29.2181   4
   3  -3 -10 354.212 31.1566   1
   3  -3 -10 314.907 37.6410   4
   3  -3  -9 7998.52 177.085   4
   3   3  -9 7955.37 124.294   4
   3  -3  -9 8201.93 145.545   1
  -3  -3   9 8362.72 167.557   2
   3  -3  -8 223.991 31.3704   4
   3   3  -8 275.491 21.6537   4
  -3  -3   8 250.278 21.4601   4
   3  -3  -8 287.250 28.3944   1
  -3  -3   8 310.154 34.3501   2
   3  -3  -7 58613.3 449.255   4
  -3  -3   7 58937.9 423.065   2
  -3  -3   7 59619.3 305.529   4
   3   3  -7 60905.2 287.033   4
   3  -3  -7 59442.1 395.145   1
  -3  -3   7 57865.0 423.076   3
   3  -3  -6 347.599 37.0432   4
   3  -3  -6 394.011 33.3981   1
  -3  -3   6 431.011 37.7354   3
  -3  -3   6 447.015 37.7569   2
  -3  -3   6 381.137 22.5742   4
   3  -3  -6 371.320 19.9244   2
  -3  -3   5 31233.1 293.255   2
   3  -3  -5 30336.9 290.672   1
  -3   3   5 31240.3 187.241   2
  -3   3   5 30178.1 241.368   3
  -3  -3   5 30600.9 304.513   3
   3  -3  -5 31238.9 303.648   4
   3  -3  -5 30155.9 198.870   2
  -3  -3   5 30666.3 185.445   4
   3  -3  -4 1059.87 54.9863   1
  -3  -3   4 977.363 30.9632   4
  -3   3   4 1119.98 38.6435   2
  -3  -3   4 915.131 53.7613   3
  -3  -3   4 997.785 51.9649   2
   3  -3  -4 1053.44 40.1524   2
   3  -3  -4 920.257 49.9940   4
  -3   3   4 1057.79 40.9045   3
  -3   3   3 18769.7 148.492   3
   3  -3  -3 18224.1 231.259   1
   3  -3  -3 18076.9 211.881   4
  -3  -3   3 18035.6 238.682   3
  -3  -3   3 18156.8 212.538   2
  -3  -3   3 17856.3 126.001   4
   3  -3  -3 18052.9 176.431   2
   3  -3  -2 59748.8 335.678   2
  -3   3   2 58896.9 220.715   3
  -3  -3   2 59304.5 370.606   2
  -3  -3   2 58911.2 434.511   3
   3  -3  -2 59208.6 423.667   1
  -3  -3   1 93206.6 453.890   2
  -3  -3   1 94459.7 553.169   3
   3  -3  -1 93303.9 545.971   1
   3  -3  -1 93101.8 446.183   2
   3  -3   0 30934.4 268.170   2
  -3  -3   0 31149.0 324.359   3
   3  -3   0 31093.0 328.492   1
  -3  -3   0 30822.7 256.479   2
  -3  -3  -1 44449.9 394.772   3
  -3  -3  -1 44223.1 288.801   4
   3  -3   1 45268.8 335.025   2
   3  -3   1 44693.3 404.621   1
   3  -3   2 27132.3 270.714   2
   3  -3   2 27812.0 330.477   1
  -3  -3  -2 27175.7 247.662   4
  -3  -3  -2 27797.6 316.824   3
  -3  -3  -3 12154.5 213.262   3
   3  -3   3 11544.9 183.912   2
   3  -3   3 11441.5 218.348   1
   3   3   3 11358.6 84.2025   1
  -3  -3  -3 11550.5 171.370   4
   3  -3   4 18061.9 237.493   2
  -3  -3  -4 18436.0 266.828   3
  -3  -3  -4 18563.5 230.029   4
   3   3   4 17081.4 114.219   1
   3  -3   4 18041.9 126.035   3
   3  -3   4 18837.0 280.831   1
  -3  -3  -5 4410.71 136.498   3
   3  -3   5 4322.84 138.150   1
   3  -3   5 4313.57 73.5810   3
   3  -3   5 4447.69 120.936   2
  -3  -3  -5 4321.02 118.893   4
   3  -3   6 6859.22 158.193   2
   3  -3   6 7063.35 183.655   1
  -3  -3  -6 7203.53 176.218   3
  -3  -3  -6 7205.55 161.494   4
   3  -3   6 7000.38 106.292   3
  -3  -3  -7 153.395 29.4035   3
   3  -3   7 112.650 24.7630   1
  -3  -3  -7 111.783 23.9113   4
   3  -3   7 146.486 29.9645   2
  -3  -3  -8 18696.3 302.902   3
  -3  -3  -8 19207.1 290.138   4
   3  -3   8 18227.6 301.222   1
   3  -3   8 18870.4 278.172   2
   3  -3   9 2843.19 111.341   2
  -3  -3  -9 2711.28 114.048   4
  -3  -3  -9 2833.63 120.551   3
  -3  -3 -10 100.047 26.3859   4
  -3   3 -10 133.245 29.6611   4
   3  -3  10 158.019 35.0818   2
  -3  -3 -10 140.737 30.7685   3
   3  -3  11 4117.42 143.440   2
  -3  -3 -11 4178.94 152.610   4
  -3   3 -11 4163.20 146.086   4
  -3  -3 -11 4177.72 152.645   3
   3  -3  12 9513.70 222.361   2
  -3  -3 -12 9269.89 231.639   3
  -3  -3 -12 8716.56 227.958   4
  -3   3 -12 9699.83 231.681   4
   3  -3  13 3427.09 138.034   2
  -3  -3 -13 3373.82 147.609   4
  -3   3 -13 3472.76 143.258   4
  -3  -3 -13 3538.80 149.221   3
  -3   3 -14 744.193 69.2082   4
  -3  -3 -14 708.701 70.8225   4
  -3  -3 -14 819.860 75.2633   3
   3  -3  14 835.927 72.4122   2
  -3  -3 -15 11266.9 286.382   4
   3  -3  15 11868.4 270.163   2
  -3   3 -15 11470.9 278.979   4
  -3  -3 -15 11807.4 280.419   3
  -3  -3 -16 3057.94 152.908   4
  -3  -3 -16 3084.37 147.127   3
   3  -3  16 3199.28 145.270   2
  -3   3 -16 3256.67 154.613   4
   3  -3  17 2554.88 134.414   2
  -3   3 -17 2434.77 138.393   4
  -3  -3 -17 2465.16 141.934   4
  -3  -3 -17 2391.34 132.307   3
   3  -3  18 568.558 69.4125   2
  -3  -3 -18 584.906 74.5921   4
  -3   3 -18 515.541 67.7020   4
   3  -3  19 447.881 61.6026   2
  -3  -3 -19 443.732 67.9337   4
  -3   3 -19 508.505 68.1589   4
   3  -3  20 328.479 56.4091   2
  -3   3 -20 342.853 58.1759   4
  -3  -3 -20 315.631 61.0597   4
  -3  -3 -21 409.134 68.3778   4
   3  -3  21 424.593 62.6578   2
   3   3  21 456.810 51.4778   2
  -3   3 -21 420.888 66.1119   4
   3  -3  22 4.87679 28.5839   2
  -3   3 -22-24.3749 29.8469   4
   3   3  22 25.8570 15.1367   2
  -3  -3 -22 4.62841 28.9537   4
   3  -3  23 124.144 40.0407   2
  -3  -3 -23 172.945 45.5572   4
   3   3  23 112.596 30.1346   2
  -3   3 -23 169.415 47.1503   4
   3  -3  24 513.871 72.6550   2
  -3   3 -24 435.851 70.0261   4
  -3  -3 -24 551.091 83.7084   4
   3  -3  25 29.5997 34.3397   2
  -3   3 -25-39.9829 32.6770   4
  -3  -3 -25 24.2012 31.2737   4
   3  -3  26 20.9357 34.4318   2
  -3   3 -26-5.60308 34.3889   4
  -3  -3 -26 76.9561 45.5980   4
   3  -3  27 443.776 72.2465   2
  -3   3 -27 569.895 88.6660   4
  -3  -3 -27 541.936 96.8248   4
   3  -3  28 571.415 81.4147   2
  -3   3 -28 412.233 78.0695   4
  -3  -3 -28 472.648 89.1514   4
  -3  -3 -29 20.6261 34.7464   4
   3  -3  29 35.0781 32.6174   2
  -3   3 -29-18.1845 28.3004   4
   3  -3  30 54.6325 32.8024   2
  -3   3 -30-9.94826 28.4571   4
   3  -4 -30 419.431 81.1132   4
   3  -4 -29 4385.33 247.021   4
   3  -4 -28 2093.10 167.986   4
  -3  -4  28 2019.25 136.167   2
   3   4 -27 3834.56 185.603   4
   3  -4 -27 3969.56 224.686   4
  -3  -4  27 3978.10 188.735   2
   3   4 -26 224.010 48.0564   4
   3  -4 -26 194.506 57.8326   4
  -3  -4  26 177.571 41.8123   2
  -3  -4  25 1186.98 101.671   2
   3  -4 -25 1083.95 112.169   4
   3   4 -25 1013.58 93.1326   4
  -3  -4  24 366.568 58.7429   2
   3   4 -24 533.783 67.8166   4
   3  -4 -24 471.283 77.4595   4
   3   4 -23 11047.8 283.850   4
   3  -4 -23 10402.8 326.046   4
  -3  -4  23 11192.2 295.835   2
   3  -4 -22 5169.21 223.839   4
   3   4 -22 5369.58 194.684   4
  -3  -4  22 5458.60 202.688   2
  -3  -4  21 1479.14 104.598   2
   3   4 -21 1508.26 99.7891   4
   3  -4 -21 1442.87 116.354   4
   3  -4 -21 1486.30 77.8588   1
   3   4 -20 3172.00 138.246   4
   3  -4 -20 2965.34 161.113   4
   3  -4 -20 3046.65 110.805   1
  -3  -4  20 2859.14 141.144   2
   3   4 -19 1523.82 93.1367   4
   3  -4 -19 1492.32 114.756   4
   3  -4 -19 1430.31 74.4455   1
  -3  -4  19 1508.58 100.652   2
   3  -4 -18 445.345 40.8918   1
   3   4 -18 530.930 54.2539   4
  -3  -4  18 517.526 60.1412   2
   3  -4 -18 472.226 65.1531   4
   3  -4 -17 1454.65 105.593   4
   3  -4 -17 1455.22 73.5056   1
   3   4 -17 1583.73 86.2416   4
  -3  -4  17 1452.89 94.5772   2
   3  -4 -16 9.09853 13.9769   1
   3  -4 -16 38.6330 26.4463   4
   3   4 -16 4.68567 15.2034   4
  -3  -4  16-10.9791 20.9478   2
   3  -4 -15 13327.5 211.915   1
  -3  -4  15 13102.2 264.681   2
   3   4 -15 13619.9 228.543   4
   3  -4 -15 13106.9 288.686   4
   3   4 -14 314.708 34.1741   4
   3  -4 -14 281.326 30.9535   1
   3  -4 -14 311.745 50.0341   4
  -3  -4  14 303.018 43.8215   2
  -3  -4  13 10879.4 231.077   2
   3  -4 -13 10639.8 246.063   4
   3  -4 -13 10886.8 187.761   1
   3   4 -13 11043.0 180.971   4
   3  -4 -12 2301.13 111.684   4
  -3  -4  12 2289.34 106.346   2
   3  -4 -12 2285.65 86.8904   1
   3   4 -12 2355.90 77.0537   4
   3   4 -11 3495.07 85.1011   4
   3  -4 -11 3495.39 106.565   1
   3  -4 -11 3375.41 129.078   4
  -3  -4  11 3401.13 124.387   2
   3  -4 -10 336.221 34.6302   1
  -3  -4  10 305.798 39.1568   2
   3   4 -10 312.489 24.2262   4
   3  -4 -10 272.959 38.6425   4
  -3  -4  10 291.789 24.7401   4
  -3  -4  10 269.068 34.3496   3
  -3  -4   9 78.4940 23.0341   2
   3  -4  -9 89.2454 20.2616   1
   3   4  -9 99.6185 12.9647   4
  -3   4   9 80.2052 9.56488   2
   3  -4  -9 194.180 37.8377   4
  -3  -4   9 97.2165 23.4326   3
  -3  -4   9 57.9134 10.3345   4
   3  -4  -8 480.180 41.4142   1
  -3  -4   8 436.300 23.5856   4
   3  -4  -8 428.936 43.1986   4
  -3  -4   8 470.139 44.2289   3
  -3  -4   8 510.091 46.7136   2
   3  -4  -8 442.080 21.3545   2
  -3   4   8 485.933 24.9074   2
   3  -4  -7 12479.0 215.406   4
  -3   4   7 12525.4 136.528   2
  -3  -4   7 12166.4 214.798   2
   3  -4  -7 12129.7 127.431   2
  -3  -4   7 11991.2 213.921   3
   3  -4  -7 12253.8 205.374   1
   3  -4  -6 376.255 37.0555   1
   3  -4  -6 395.918 38.8973   4
  -3  -4   6 355.070 37.8354   3
  -3  -4   6 380.913 40.1437   2
   3  -4  -6 386.893 26.0171   2
   3  -4  -5 255.332 29.1571   4
  -3  -4   5 221.729 28.8514   3
  -3  -4   5 291.922 35.3848   2
   3  -4  -5 266.648 24.0549   2
   3  -4  -5 213.291 28.4562   1
  -3   4   4 385.603 27.5321   3
   3  -4  -4 434.954 35.7064   4
  -3  -4   4 364.115 37.3284   3
  -3  -4   4 371.147 37.0128   2
   3  -4  -4 411.511 31.1374   2
   3  -4  -4 362.292 37.8546   1
   3  -4  -3 357.048 30.3362   2
  -3   4   3 375.562 23.3812   3
  -3  -4   3 348.097 37.7240   3
  -3  -4   3 350.128 35.4641   2
   3  -4  -3 396.049 39.1539   1
  -3  -4   2 854.279 59.0534   3
  -3  -4   2 692.732 19.0968   4
  -3  -4   2 691.233 20.2462   4
  -3  -4   2 839.934 51.3774   2
   3  -4  -2 907.534 61.4918   1
  -3   4   2 911.848 31.3891   3
   3  -4  -2 887.375 49.4073   2
  -3   4   1 500.285 17.7331   3
  -3  -4   1 493.059 39.7663   2
   3  -4  -1 540.518 49.1720   1
  -3  -4   1 543.600 47.9460   3
  -3  -4   1 491.279 22.5044   4
   3  -4  -1 540.936 39.3595   2
  -3  -4   0 597.797 50.8367   3
  -3  -4   0 562.321 41.4846   2
   3  -4   0 565.817 41.8988   2
   3  -4   0 594.341 53.1270   1
  -3  -4   0 572.620 28.6746   4
  -3  -4  -1 801.924 38.4114   4
  -3  -4  -1 818.664 48.1549   2
   3  -4   1 805.321 62.3164   1
  -3  -4  -1 877.715 62.4981   3
   3  -4   1 703.066 47.9065   2
  -3  -4  -2 1814.20 89.3009   3
   3  -4   2 1734.91 91.8732   1
  -3  -4  -2 1732.91 61.9958   4
   3  -4   2 1719.00 77.5558   2
   3   4   2 1887.60 65.3841   1
  -3  -4  -3 150.809 20.3937   4
   3   4   3 178.511 17.8896   1
  -3  -4  -3 139.368 26.5264   3
   3  -4   3 147.782 28.2360   1
   3  -4   3 170.979 26.9400   2
   3  -4   4 2495.91 97.6852   2
  -3  -4  -4 2469.11 107.304   3
   3  -4   4 2340.02 110.415   1
   3  -4   4 2274.49 42.6021   3
   3   4   4 2427.22 54.8075   1
  -3  -4  -4 2245.99 82.6923   4
   3  -4   4 2182.17 41.2993   3
   3  -4   5 1562.16 80.4658   2
   3  -4   5 1538.27 39.9465   3
   3  -4   5 1506.76 92.8695   1
  -3  -4  -5 1625.52 74.0711   4
   3  -4   5 1625.22 42.7151   3
  -3  -4  -5 1638.40 90.4881   3
  -3  -4  -6 2179.31 90.8727   4
  -3  -4  -6 2292.96 107.441   3
   3  -4   6 2287.48 114.834   1
   3  -4   6 2329.31 100.906   2
   3  -4   6 2295.93 57.9490   3
  -3  -4  -7 2834.05 122.385   3
   3  -4   7 2733.23 111.650   2
  -3  -4  -7 2589.23 104.258   4
   3  -4   7 2720.43 125.193   1
   3  -4   7 2666.72 69.3377   3
   3  -4   8 31.7666 33.3024   2
  -3  -4  -8 30.3319 15.0796   4
  -3  -4  -8 23.1190 18.4721   3
  -3  -4  -9 5059.21 171.470   3
   3  -4   9 4901.12 158.905   2
  -3  -4  -9 4975.30 156.440   4
  -3  -4 -10 10.9041 18.2690   3
   3  -4  10 36.7835 18.7135   2
  -3   4 -10 48.0645 19.5575   4
  -3  -4 -10 40.8613 22.2597   4
   3  -4  11 7859.41 212.943   2
  -3  -4 -11 7575.10 209.271   4
  -3  -4 -11 7952.02 224.061   3
  -3   4 -11 7841.84 201.861   4
  -3  -4 -12 203.807 38.7805   4
  -3  -4 -12 179.185 37.9440   3
   3  -4  12 255.544 43.6123   2
  -3   4 -12 217.862 36.5881   4
   3  -4  13 3734.46 155.126   2
  -3  -4 -13 3852.09 158.690   4
  -3   4 -13 3953.51 153.662   4
  -3  -4 -13 3976.58 165.219   3
  -3   4 -14 1837.70 108.529   4
  -3  -4 -14 1867.25 114.818   4
   3  -4  14 1950.82 114.193   2
  -3  -4 -14 1852.46 117.280   3
   3  -4  15 689.942 72.5241   2
  -3  -4 -15 731.957 77.1077   4
  -3  -4 -15 642.169 71.7985   3
  -3   4 -15 697.696 70.7746   4
   3  -4  16 27.0505 28.0955   2
  -3   4 -16 33.9638 28.0347   4
  -3  -4 -16-0.09626 23.8877   4
  -3  -4 -16 4.63515 21.9966   3
   3  -4  17 684.581 75.9442   2
  -3  -4 -17 802.190 82.6728   3
  -3  -4 -17 792.302 84.5770   4
  -3   4 -17 740.505 76.7509   4
   3  -4  18 382.725 60.5972   2
  -3  -4 -18 335.380 57.9645   4
  -3  -4 -18 415.077 59.7102   3
  -3   4 -18 354.171 55.5869   4
  -3   4 -19 6392.79 233.289   4
   3  -4  19 6551.21 235.051   2
  -3  -4 -19 6778.73 252.931   4
  -3  -4 -20-8.03394 28.6988   4
   3  -4  20 15.5904 30.3379   2
  -3   4 -20 18.8951 22.7544   4
  -3   4 -21 2174.62 144.005   4
  -3  -4 -21 2237.56 154.162   4
   3  -4  21 2344.00 148.758   2
   3  -4  22 1483.59 120.521   2
  -3  -4 -22 1598.96 135.975   4
  -3   4 -22 1431.97 120.913   4
  -3   4 -23 2359.92 156.230   4
   3  -4  23 2450.17 158.291   2
  -3  -4 -23 2541.00 173.533   4
   3  -4  24 1764.17 136.119   2
  -3  -4 -24 1704.21 147.753   4
  -3   4 -24 1590.06 130.570   4
  -3   4 -25 3354.94 194.858   4
   3  -4  25 3431.33 194.036   2
  -3  -4 -25 3584.48 218.053   4
   3  -4  26 494.565 78.5367   2
  -3   4 -26 498.493 78.1566   4
  -3  -4 -26 412.128 81.5732   4
  -3  -4 -27 4446.12 254.835   4
  -3   4 -27 4057.68 223.043   4
   3  -4  27 4469.40 227.784   2
  -3  -4 -28 2358.52 188.058   4
  -3   4 -28 2184.88 167.233   4
   3  -4  28 2156.70 160.700   2
   3  -4  29 1429.72 132.526   2
  -3   4 -29 1284.80 129.536   4
   3  -5 -29 905.120 112.831   4
  -3  -5  29 1099.41 106.867   2
  -3  -5  28 622.845 82.3773   2
   3  -5 -28 652.852 94.6852   4
   3  -5 -27 233.938 59.2102   4
  -3  -5  27 318.950 60.3243   2
   3  -5 -26 12.9386 30.4793   4
  -3  -5  26-30.3131 35.1804   2
   3  -5 -25 115.284 45.4824   4
  -3  -5  25 97.4124 41.8488   2
   3  -5 -24 1305.76 122.544   4
  -3  -5  24 1336.02 111.570   2
   3  -5 -23 271.402 60.8617   4
  -3  -5  23 221.044 49.6154   2
   3  -5 -22 3389.17 187.398   4
  -3  -5  22 3735.06 176.657   2
   3  -5 -21 253.111 56.6820   4
  -3  -5  21 325.167 54.5687   2
   3  -5 -20 952.030 96.2128   4
  -3  -5  20 1042.42 89.9233   2
  -3  -5  19 1007.70 86.6657   2
   3  -5 -19 984.951 93.1367   4
   3   5 -19 915.832 65.6858   4
  -3  -5  18 585.929 66.4380   2
   3  -5 -18 667.197 52.2102   1
   3   5 -18 657.277 53.7060   4
   3  -5 -18 613.630 73.4180   4
   3  -5 -17 128.086 41.0832   4
   3  -5 -17 120.004 24.3246   1
   3   5 -17 128.448 25.6610   4
  -3  -5  17 185.166 39.2344   2
   3  -5 -16 7099.64 168.573   1
   3  -5 -16 7021.34 224.440   4
   3   5 -16 7152.12 155.497   4
  -3  -5  16 7547.24 218.827   2
   3   5 -15 275.258 29.2754   4
   3  -5 -15 209.119 42.5621   4
   3  -5 -15 198.148 28.3543   1
  -3  -5  15 279.286 45.3295   2
  -3  -5  14 71.4931 31.8447   2
   3  -5 -14 19.7427 23.4172   4
   3   5 -14 40.8634 12.7902   4
   3  -5 -14 32.3399 15.7358   1
   3   5 -13 11248.4 153.286   4
   3  -5 -13 11071.1 208.225   1
  -3  -5  13 10641.3 245.073   2
  -3  -5  13 11066.0 239.832   3
   3  -5 -13 10573.5 250.222   4
   3   5 -12 154.145 17.1014   4
  -3  -5  12 163.650 33.6206   3
   3  -5 -12 159.112 28.0193   1
  -3  -5  12 156.039 32.3582   2
   3  -5 -12 151.740 34.4606   4
   3  -5 -11 741.498 55.8026   1
   3   5 -11 822.628 32.3363   4
  -3  -5  11 772.966 61.5477   3
   3  -5 -11 709.154 62.5758   4
  -3  -5  11 843.639 68.9394   2
   3  -5 -10 2051.75 102.805   4
   3  -5 -10 1951.68 89.5894   1
  -3  -5  10 1985.09 97.6912   3
  -3  -5  10 1981.77 101.136   2
  -3  -5   9 21854.6 317.779   3
  -3  -5   9 21815.8 326.918   2
   3  -5  -9 22138.6 320.817   4
   3  -5  -9 21673.9 294.421   1
  -3  -5   8 1270.56 76.6322   3
   3  -5  -8 1340.47 46.8815   2
   3  -5  -8 1327.41 76.7947   4
   3  -5  -8 1268.76 72.0664   1
  -3  -5   8 1322.35 80.2566   2
   3  -5  -7 12057.0 154.968   2
  -3  -5   7 11846.8 233.891   3
  -3  -5   7 12137.7 235.281   2
   3  -5  -7 12110.4 223.388   4
   3  -5  -7 12037.1 226.101   1
   3  -5  -6 5156.59 138.531   4
   3  -5  -6 4953.35 146.773   1
   3  -5  -6 5093.88 109.635   2
  -3  -5   6 5036.42 148.582   2
  -3  -5   6 5015.07 151.426   3
   3  -5  -5 16754.7 274.420   1
   3  -5  -5 16342.8 238.951   4
  -3  -5   5 16509.0 276.043   3
  -3  -5   5 16760.0 267.507   2
   3  -5  -5 16572.7 206.694   2
   3  -5  -4 27.7379 15.9469   1
  -3  -5   4-0.38618 14.9331   3
  -3  -5   4 25.6071 16.8738   2
   3  -5  -4 29.7863 14.4769   2
   3  -5  -3 7071.61 147.032   2
  -3  -5   3 6999.06 181.150   3
  -3   5   3 7150.82 113.354   3
  -3  -5   3 7129.32 167.665   2
   3  -5  -3 7066.50 187.770   1
   3  -5  -2 63.0936 23.1557   1
   3  -5  -2 43.4228 9.25928   3
  -3  -5   2 13.1814 15.7049   3
   3  -5  -2 59.9653 19.0442   2
  -3  -5   2 34.3553 15.9012   2
  -3  -5   1 439.406 40.9166   2
  -3  -5   1 436.832 47.5627   3
   3  -5  -1 486.699 42.9074   2
   3  -5  -1 505.797 53.0005   1
   3  -5  -1 475.237 22.9757   3
  -3  -5   0 26144.4 297.072   2
   3  -5   0 27103.9 380.351   1
  -3  -5   0 25111.4 164.775   4
   3  -5   0 26828.3 313.663   2
   3  -5   0 25406.4 151.089   3
  -3  -5   0 26961.7 365.183   3
   3  -5   1 22597.1 297.307   2
   3  -5   1 22623.8 350.480   1
  -3  -5  -1 21843.9 185.890   4
  -3  -5  -1 22012.0 269.158   2
  -3  -5  -1 22388.6 337.309   3
   3  -5   2 8083.88 182.114   2
  -3  -5  -2 8602.29 210.588   3
   3  -5   2 8590.68 221.323   1
  -3  -5  -2 8228.52 161.336   2
  -3  -5  -2 8479.11 130.032   4
   3  -5   3 1.30587 2.63620   3
  -3  -5  -3-3.03423 17.1007   3
   3  -5   3 13.8955 18.7215   1
  -3  -5  -3 7.99736 8.16866   4
   3  -5   3 26.1416 21.3508   2
  -3  -5  -4 11623.6 251.141   3
   3  -5   4 11876.5 270.917   1
  -3  -5  -4 11733.1 184.317   4
   3   5   4 12007.7 144.753   1
   3  -5   4 10843.7 103.841   3
   3  -5   4 11694.6 228.018   2
  -3  -5  -5 1473.37 92.4238   3
   3   5   5 1465.95 38.8627   1
   3  -5   5 1560.38 100.534   1
   3  -5   5 1511.40 43.5625   3
  -3  -5  -5 1523.94 72.1002   4
   3  -5   5 1563.12 86.3215   2
  -3  -5  -6 2754.28 126.298   3
   3  -5   6 2728.61 134.034   1
   3  -5   6 2617.39 62.5799   3
  -3  -5  -6 2735.01 101.691   4
   3  -5   6 2619.35 113.086   2
  -3  -5  -7 4025.37 155.906   3
  -3  -5  -7 3850.65 127.736   4
   3  -5   7 3837.80 79.4264   3
   3  -5   7 3856.15 140.337   2
   3  -5   8 488.967 53.5145   2
  -3  -5  -8 390.100 51.0538   3
   3  -5   8 437.755 28.6335   3
  -3  -5  -8 387.444 44.4526   4
  -3  -5  -9 817.283 73.9089   3
  -3  -5  -9 856.558 68.1807   4
   3  -5   9 921.643 74.2319   2
  -3  -5 -10 9781.02 231.973   4
   3  -5  10 9983.16 242.583   2
  -3   5 -10 9986.91 220.883   4
  -3  -5 -10 10131.2 261.477   3
  -3  -5 -11 15750.4 332.604   3
  -3   5 -11 15217.8 280.881   4
  -3  -5 -11 15780.4 306.632   4
   3  -5  11 15423.8 308.740   2
   3  -5  12 8674.78 237.534   2
  -3  -5 -12 8910.52 253.745   3
  -3  -5 -12 8737.89 236.444   4
  -3   5 -12 8888.28 222.336   4
   3  -5  13 157.452 44.6882   2
  -3  -5 -13 46.2105 27.0273   3
  -3  -5 -13 95.2839 32.0825   4
  -3   5 -13 67.9432 24.7471   4
   3  -5  14 179.814 41.4163   2
  -3  -5 -14 167.670 38.4039   3
  -3  -5 -14 205.940 42.4685   4
  -3   5 -14 175.342 34.8670   4
  -3   5 -15 1387.57 97.8128   4
  -3  -5 -15 1575.64 111.789   4
  -3  -5 -15 1562.49 115.364   3
   3  -5  15 1601.57 111.263   2
   3  -5  16 335.237 54.7670   2
  -3  -5 -16 354.180 59.5215   3
  -3  -5 -16 365.438 57.2994   4
  -3   5 -16 419.951 55.7983   4
  -3   5 -17 1209.24 97.7052   4
  -3  -5 -17 1187.16 103.574   3
  -3  -5 -17 1110.54 100.637   4
   3  -5  17 1069.56 96.5157   2
  -3  -5 -18 6773.38 251.246   4
  -3   5 -18 6990.23 235.983   4
  -3  -5 -18 6888.43 248.681   3
   3  -5  18 6950.09 244.062   2
   3  -5  19-4.79790 26.6557   2
  -3  -5 -19 52.6457 35.4583   4
  -3   5 -19 33.3876 26.9820   4
  -3  -5 -20 1542.98 129.345   4
  -3   5 -20 1446.09 112.651   4
   3  -5  20 1563.21 122.609   2
  -3  -5 -21 3158.17 187.052   4
  -3   5 -21 3148.55 171.623   4
   3  -5  21 3107.09 177.204   2
  -3  -5 -22 598.526 86.5010   4
   3  -5  22 692.770 85.4510   2
  -3   5 -22 593.198 76.2462   4
   3  -5  23 207.804 51.2694   2
  -3   5 -23 122.917 39.8435   4
  -3   5 -24 32.6827 24.1857   4
   3  -5  24 74.6983 36.0450   2
  -3  -5 -24 45.6392 32.3737   4
   3  -5  25 432.607 73.9913   2
  -3   5 -25 328.216 61.1572   4
  -3  -5 -25 425.871 79.6360   4
   3  -5  26 303.793 69.6082   2
  -3  -5 -26 227.972 61.9156   4
  -3  -5 -27 153.256 54.8834   4
   3  -5  27 265.524 65.6747   2
  -3  -6  29 261.212 54.3687   2
  -3  -6  28 480.392 75.6916   2
   3  -6 -28 492.102 85.5626   4
  -3  -6  27 48.6443 30.7500   2
   3  -6 -27 62.0888 44.9917   4
   3  -6 -26 2248.17 167.916   4
  -3  -6  26 2254.13 153.977   2
   3  -6 -25 1441.27 134.472   4
  -3  -6  25 1334.43 117.880   2
   3  -6 -24 1669.66 141.993   4
  -3  -6  24 1930.61 137.884   2
  -3  -6  23 3961.93 194.083   2
   3  -6 -23 3717.53 203.111   4
  -3  -6  22-0.76118 26.6197   2
   3  -6 -22 60.9443 43.1853   4
  -3  -6  21 1208.99 104.770   2
   3  -6 -21 1236.79 112.635   4
   3  -6 -20 3162.85 171.697   4
  -3  -6  20 3436.70 164.643   3
  -3  -6  20 3695.92 176.080   2
   3  -6 -19 59.1967 31.6986   4
  -3  -6  19 64.1205 35.1295   3
  -3  -6  19 47.8829 31.5669   2
  -3  -6  18 13.4949 26.7502   2
   3  -6 -18 53.6605 34.2678   4
  -3  -6  18 33.7845 23.7299   3
   3  -6 -17 522.373 65.9645   4
  -3  -6  17 533.231 62.0387   3
  -3  -6  17 553.350 67.4567   2
  -3  -6  16 348.344 50.6532   3
  -3  -6  16 394.387 56.6451   2
   3  -6 -16 310.531 36.4902   1
   3  -6 -16 307.643 49.3078   4
   3  -6 -15 29.3621 20.2857   4
   3  -6 -15 40.7290 18.5027   1
  -3  -6  15 66.4458 31.5935   2
  -3  -6  15 39.4116 21.5078   3
   3  -6 -14 79.9083 20.0092   1
  -3  -6  14 111.101 33.8093   2
   3  -6 -14 66.9234 25.5810   4
  -3  -6  14 72.3605 27.4116   3
  -3  -6  13 438.921 55.9925   2
   3  -6 -13 532.189 60.3849   4
  -3  -6  13 485.346 56.4015   3
   3  -6 -13 373.567 42.5105   1
   3  -6 -12 4155.66 157.875   4
  -3  -6  12 4165.79 156.227   3
  -3  -6  12 4168.86 162.122   2
   3  -6 -12 4087.78 137.309   1
   3  -6 -11 663.564 63.8060   4
  -3  -6  11 499.607 57.1221   2
   3  -6 -11 597.615 53.8737   1
  -3  -6  11 518.792 56.1869   3
   3  -6 -10 4.37898 19.4518   4
   3  -6 -10-18.9934 17.4980   1
  -3  -6  10-19.8889 26.1273   3
  -3  -6  10 0.49027 21.6872   2
  -3  -6   9 2598.12 120.579   3
   3  -6  -9 2753.10 72.8021   2
  -3  -6   9 2816.76 127.641   2
   3  -6  -9 2842.25 119.686   4
   3  -6  -9 2812.01 118.814   1
   3  -6  -8 485.066 48.3159   4
   3  -6  -8 500.942 34.2221   2
  -3  -6   8 482.408 52.2080   3
  -3  -6   8 498.693 55.9837   2
   3  -6  -8 502.655 50.6546   1
  -3  -6   7 1367.13 88.0844   3
   3  -6  -7 1471.43 80.9662   4
  -3  -6   7 1231.29 82.1006   2
   3  -6  -7 1517.26 90.4249   1
   3  -6  -7 1427.64 62.1499   2
  -3  -6   6 1188.40 80.9778   3
   3  -6  -6 1161.67 60.2927   2
  -3  -6   6 1157.08 78.7888   2
   3  -6  -6 1260.17 71.0516   4
   3  -6  -6 1255.37 82.2496   1
  -3  -6   5 529.114 54.7883   3
  -3  -6   5 540.324 54.0207   2
   3  -6  -5 526.308 42.0785   2
   3  -6  -5 580.539 57.6915   1
  -3  -6   4 654.813 60.1964   3
  -3  -6   4 587.016 54.3837   2
   3  -6  -4 640.553 62.0471   1
   3  -6  -4 610.204 47.4526   2
  -3  -6   3 685.806 63.0591   3
   3  -6  -3 660.179 63.4592   1
   3  -6  -3 696.947 38.0634   3
  -3  -6   3 660.190 56.2973   2
   3  -6  -3 670.589 52.0774   2
   3  -6  -2 622.407 62.3710   1
  -3  -6   2 631.580 56.8301   2
  -3  -6   2 679.261 63.6831   3
   3  -6  -2 643.366 51.7705   2
   3  -6  -2 720.329 36.1164   3
  -3  -6   1 149.972 30.7014   2
   3  -6  -1 138.334 27.7844   2
  -3  -6   1 180.583 37.1732   3
   3  -6  -1 137.252 33.2509   1
   3  -6  -1 168.093 17.3828   3
  -3  -6   0 1128.66 81.6118   3
   3  -6   0 1118.67 84.8904   1
  -3  -6   0 1070.17 67.9838   2
   3  -6   0 1050.01 37.9836   3
   3  -6   0 1051.64 70.4701   2
  -3  -6  -1 2113.47 113.342   3
  -3  -6  -1 1929.10 46.1092   4
   3  -6   1 2126.33 118.710   1
  -3  -6  -1 2060.21 90.8020   2
   3  -6   1 2008.59 49.1129   3
   3  -6   1 2083.51 100.035   2
  -3  -6  -2 40.0451 18.1887   2
   3  -6   2 46.2211 6.83866   3
  -3  -6  -2 46.5648 18.1063   3
  -3  -6  -2 85.7983 13.8215   4
   3  -6   2-7.69643 32.1586   1
   3  -6   2 37.7029 20.1454   2
   3  -6   3 779.319 29.6929   3
  -3  -6  -3 902.915 74.5041   3
   3  -6   3 860.547 67.9724   2
   3  -6   3 793.831 75.7524   1
  -3  -6  -3 858.372 45.5355   4
   3  -6   4 4862.14 76.8382   3
  -3  -6  -4 5502.25 187.042   3
  -3  -6  -4 5341.34 123.991   4
   3  -6   4 5022.76 189.399   1
   3  -6   4 5236.78 166.911   2
   3  -6   5 0.13290 25.7331   2
  -3  -6  -5 24.1670 18.1895   3
   3  -6   5 7.98224 4.56168   3
  -3  -6  -5-9.52128 11.9432   4
  -3  -6  -6-2.96001 22.5129   3
   3  -6   6-1.06976 5.04742   3
   3  -6   6 7.06593 18.9512   2
  -3  -6  -6-27.0524 16.8193   4
  -3  -6  -7 865.292 79.1029   3
   3  -6   7 828.543 39.6174   3
  -3  -6  -7 784.066 58.8675   4
   3  -6   7 875.079 75.3017   2
  -3  -6  -8 1894.75 116.810   3
  -3  -6  -8 2084.98 99.9820   4
   3  -6   8 2078.09 113.658   2
   3  -6   8 2041.12 65.6451   3
  -3  -6  -9-3.10772 25.5189   3
   3  -6   9 3.02232 27.8088   2
   3  -6   9-18.5645 10.2492   3
  -3  -6  -9 22.7711 17.8965   4
   3  -6  10 3586.48 94.7393   3
  -3  -6 -10 3735.32 145.297   4
   3  -6  10 3683.90 157.449   2
  -3   6 -10 3719.35 132.889   4
  -3  -6 -10 3730.78 168.198   3
  -3   6 -11 3119.10 126.741   4
   3  -6  11 3273.76 94.8100   3
  -3  -6 -11 3313.99 142.920   4
   3  -6  11 3216.05 151.213   2
  -3  -6 -11 3066.18 155.536   3
  -3  -6 -12 164.351 42.2633   3
   3  -6  12 161.878 42.1865   2
  -3  -6 -12 172.482 37.4313   4
  -3   6 -12 147.945 30.7904   4
  -3   6 -13 1455.24 92.8786   4
   3  -6  13 1587.80 110.332   2
  -3  -6 -13 1781.37 113.998   4
  -3  -6 -13 1700.40 119.703   3
   3  -6  14 5295.52 203.454   2
  -3  -6 -14 5623.22 207.700   4
  -3   6 -14 5121.52 178.851   4
  -3  -6 -14 5232.75 212.846   3
   3  -6  15 2018.56 131.109   2
  -3  -6 -15 2198.67 142.457   3
  -3  -6 -15 2063.40 131.419   4
  -3   6 -15 2095.15 117.234   4
   3  -6  16 434.391 67.4168   2
  -3  -6 -16 342.422 60.5315   3
  -3  -6 -16 314.025 53.8887   4
  -3   6 -16 417.864 54.9790   4
  -3   6 -17 51.3890 19.3144   4
   3  -6  17 60.5540 35.1468   2
  -3  -6 -17 81.7848 30.4124   4
  -3  -6 -17 55.0344 33.3198   3
   3  -6  18 25.0006 42.2286   2
  -3  -6 -18-13.0383 34.4899   4
  -3  -6 -18 14.8208 25.7261   3
  -3   6 -18 4.20424 16.3922   4
  -3   6 -19 5138.01 199.458   4
  -3  -6 -19 5219.66 232.786   4
   3  -6  19 5039.34 222.373   2
  -3  -6 -19 5008.39 225.636   3
  -3  -6 -20-11.6136 32.3692   4
   3  -6  20 136.272 46.5039   2
  -3  -6 -21 3441.95 198.792   4
   3  -6  21 3369.29 191.540   2
  -3  -6 -22 648.434 89.2539   4
   3  -6  22 752.639 97.8187   2
   3  -6  23 505.158 79.2903   2
  -3  -6 -23 450.357 79.8453   4
  -3  -6 -24-19.7536 36.2958   4
   3  -6  24-24.3684 36.5186   2
  -3  -6 -25 638.353 96.7735   4
   3  -6  25 678.844 94.9239   2
   3  -6  26 1320.53 132.029   2
  -3  -6 -26 1111.54 128.754   4
  -3  -7  27 392.134 66.1370   2
  -3  -7  27 390.316 69.1321   3
  -3  -7  26 204.814 51.9965   2
   3  -7 -26 180.685 52.7465   4
  -3  -7  26 162.527 41.4058   3
  -3  -7  25 2105.57 147.539   3
   3  -7 -25 2294.34 168.378   4
  -3  -7  25 2330.47 159.907   2
  -3  -7  24 298.628 57.3991   2
  -3  -7  24 361.594 63.7550   3
   3  -7 -24 229.197 56.3217   4
  -3  -7  23 241.941 53.9228   2
  -3  -7  23 237.998 48.7232   3
   3  -7 -23 315.425 62.8048   4
  -3  -7  22 954.730 95.1995   3
  -3  -7  22 966.205 99.9166   2
   3  -7 -22 1034.26 106.169   4
  -3  -7  21 1254.24 105.749   3
  -3  -7  21 1277.06 111.582   2
   3  -7 -21 1077.98 106.822   4
   3  -7 -20 139.345 43.5599   4
  -3  -7  20 156.014 43.9787   2
  -3  -7  20 66.0484 28.6691   3
  -3  -7  19 3334.24 168.438   3
   3  -7 -19 3300.63 174.682   4
  -3  -7  19 3599.93 179.902   2
  -3  -7  18 24.2657 19.2706   3
   3  -7 -18-3.17069 29.3119   4
  -3  -7  17 5681.77 211.856   3
   3  -7 -17 5473.35 212.897   4
  -3  -7  17 5679.71 217.594   2
  -3  -7  16 1509.88 108.336   3
   3  -7 -16 1378.68 106.773   4
  -3  -7  16 1446.59 109.767   2
  -3  -7  15 1206.85 95.3819   3
  -3  -7  15 987.335 88.2582   2
   3  -7 -15 1112.87 92.5410   4
  -3  -7  14 365.109 56.3558   2
   3  -7 -14 333.421 51.3303   4
  -3  -7  14 293.357 47.9161   3
  -3  -7  13 6478.44 216.666   2
   3  -7 -13 6500.23 207.926   4
  -3  -7  13 6595.83 215.802   3
   3  -7 -13 6082.97 176.934   1
  -3  -7  12 12311.7 290.977   3
   3  -7 -12 12642.6 280.620   4
   3  -7 -12 11733.2 248.520   1
  -3  -7  12 12391.0 295.174   2
  -3  -7  11 959.860 85.3616   2
  -3  -7  11 897.159 79.5963   3
   3  -7 -11 1006.44 79.4117   4
   3  -7 -11 874.540 71.9855   1
  -3  -7  10 2316.23 124.230   3
  -3  -7  10 2134.74 120.607   2
   3  -7 -10 2400.43 116.107   4
   3  -7 -10 2345.34 115.448   1
   3  -7  -9 3.86269 17.6761   4
  -3  -7   9 9.98007 16.1505   3
  -3  -7   9-29.8507 31.5418   2
   3  -7  -9 9.94417 13.0262   1
   3  -7  -9 10.2879 9.73040   2
  -3  -7   8 1480.20 97.8572   3
   3  -7  -8 1551.28 66.1552   2
   3  -7  -8 1540.55 95.6283   1
  -3  -7   8 1605.75 101.729   2
   3  -7  -8 1747.12 91.9797   4
  -3  -7   7 168.426 34.2834   3
   3  -7  -7 191.240 27.0029   2
  -3  -7   7 193.463 38.8679   2
   3  -7  -7 223.647 38.8221   1
  -3  -7   6 345.297 47.4867   3
   3  -7  -6 371.590 37.9194   2
  -3  -7   6 349.154 48.8734   2
   3  -7  -6 378.270 49.7369   1
  -3  -7   5 1528.15 99.4444   3
   3  -7  -5 1492.50 98.2846   1
   3  -7  -5 1417.09 74.1542   2
  -3  -7   5 1458.35 91.2332   2
   3  -7  -4 719.313 70.3006   1
  -3  -7   4 794.347 73.9718   3
  -3  -7   4 828.599 70.5350   2
   3  -7  -4 777.009 57.5756   2
   3  -7  -3 5571.92 158.572   2
  -3  -7   3 5623.65 192.049   3
   3  -7  -3 5575.34 195.809   1
   3  -7  -3 5856.72 118.782   3
  -3  -7   3 5736.03 176.049   2
  -3  -7   2 356.196 49.0812   3
   3  -7  -2 319.165 48.8221   1
   3  -7  -2 471.659 48.3798   2
  -3  -7   2 365.631 46.4597   2
   3  -7  -2 378.656 28.8683   3
   3  -7  -1 656.905 68.8427   1
  -3  -7   1 681.291 69.9082   3
  -3  -7   1 540.901 54.3744   2
   3  -7  -1 629.186 56.6959   2
  -3  -7   0 754.961 72.6445   3
  -3  -7   0 881.612 65.9480   2
   3  -7   0 730.642 63.9204   2
   3  -7   0 746.017 76.0490   1
   3  -7   1 203.666 37.1513   2
   3  -7   1 208.512 40.7523   1
  -3  -7  -1 211.888 37.8068   3
  -3  -7  -1 233.064 36.1700   2
  -3  -7  -2 911.173 77.3906   3
   3  -7   2 847.018 70.8788   2
  -3  -7  -2 892.766 63.8700   2
   3  -7   2 955.266 86.8506   1
  -3  -7  -3 3853.64 165.191   3
   3  -7   3 4020.52 155.290   2
  -3  -7  -4 5757.49 203.911   3
   3  -7   4 5603.59 186.080   2
  -3  -7  -5 2717.48 141.914   3
  -3  -7  -5 2489.52 87.3630   4
   3  -7   5 2559.26 128.203   2
  -3  -7  -6 4215.84 180.244   3
  -3  -7  -6 4237.72 124.849   4
   3  -7   6 3964.45 163.362   2
  -3  -7  -7 1508.67 110.152   3
  -3  -7  -7 1559.32 81.8275   4
   3  -7   7 1497.42 103.890   2
  -3  -7  -8 9244.16 272.137   3
  -3  -7  -8 9245.76 209.073   4
   3  -7   8 8931.72 251.918   2
  -3  -7  -9 25.4486 25.9991   3
  -3   7  -9 29.2921 11.7214   4
  -3  -7  -9 4.00307 14.4243   4
   3  -7   9-6.17964 30.2931   2
  -3  -7 -10 2092.50 110.442   4
   3  -7  10 2023.62 125.510   2
  -3  -7 -10 2058.33 133.665   3
   3  -7  11 254.551 49.1234   2
  -3  -7 -11 177.241 36.7279   4
  -3  -7 -11 257.612 49.4488   3
   3  -7  12 316.095 54.1089   2
  -3  -7 -12 277.217 52.8986   3
  -3  -7 -12 390.244 52.3048   4
  -3  -7 -13 3314.61 157.084   4
   3  -7  13 3194.87 167.559   2
  -3  -7 -13 3404.82 177.891   3
   3  -7  14 57.6908 38.1135   2
  -3  -7 -14 43.4480 32.7518   3
  -3  -7 -14 32.4272 22.1878   4
  -3  -7 -15 4385.03 192.537   4
   3  -7  15 4207.82 198.321   2
  -3  -7 -15 3949.12 198.178   3
   3  -7  16 511.024 72.9354   2
  -3  -7 -16 454.111 66.8026   4
  -3  -7 -16 361.334 61.9891   3
   3  -7  17-65.7510 41.0861   2
  -3  -7 -17-20.1927 27.0795   3
  -3  -7 -17 23.3551 23.4890   4
   3  -7  18 469.654 72.0194   2
  -3  -7 -18 406.967 68.9011   4
  -3  -7 -18 549.460 78.9102   3
   3  -7  19-25.5201 33.6641   2
  -3  -7 -19 16.0288 24.4032   4
  -3  -7 -19 56.0970 31.7652   3
  -3  -7 -20 285.462 60.5933   4
   3  -7  20 272.587 60.5809   2
  -3  -7 -21 1399.43 131.090   4
   3  -7  21 1687.02 141.358   2
  -3  -7 -22 299.977 67.8322   4
   3  -7  22 255.396 59.0909   2
   3  -7  23 295.720 66.8313   2
  -3  -7 -23 285.931 65.4635   4
  -3  -7 -24 66.8942 37.2821   4
   3  -7  24 56.3937 30.3110   2
  -3  -7 -25 7.42264 34.7711   4
   3  -8 -25 150.981 49.4268   4
   3  -8 -24 679.916 92.5065   4
  -3  -8  24 992.611 108.933   2
   3  -8 -23 515.612 79.5563   4
  -3  -8  23 582.418 82.7172   2
  -3  -8  22 1462.98 127.676   2
  -3  -8  22 1317.64 117.939   3
   3  -8 -22 1272.30 121.093   4
   3  -8 -21 70.3873 35.4619   4
  -3  -8  21 76.1391 34.6052   3
  -3  -8  21 21.7015 27.0567   2
   3  -8 -20 1932.68 139.568   4
  -3  -8  20 2027.61 142.029   3
  -3  -8  20 1831.61 136.298   2
  -3  -8  19-27.1986 30.2722   3
  -3  -8  19-13.8908 32.5607   2
   3  -8 -19 22.9338 24.8805   4
  -3  -8  18 218.261 47.2067   2
  -3  -8  18 265.236 50.8769   3
   3  -8 -18 214.803 44.5532   4
  -3  -8  17 507.016 69.9778   3
   3  -8 -17 608.271 75.2019   4
  -3  -8  17 507.565 73.5955   2
   3  -8 -16 1287.49 104.303   4
  -3  -8  16 1128.58 101.758   3
  -3  -8  16 1247.63 107.236   2
  -3  -8  15 616.807 73.1783   3
   3  -8 -15 622.096 70.5860   4
  -3  -8  15 619.360 76.3733   2
  -3  -8  14 624.009 71.7679   3
  -3  -8  14 665.231 78.1449   2
   3  -8 -14 644.798 70.5981   4
   3  -8 -13 177.111 37.8699   4
  -3  -8  13 168.748 39.4089   3
  -3  -8  13 83.4309 35.3726   2
  -3  -8  12 284.193 48.7182   3
   3  -8 -12 333.300 49.4957   4
  -3  -8  12 223.804 46.6062   2
   3  -8 -11 517.383 58.7372   4
  -3  -8  11 518.801 64.1381   3
  -3  -8  11 482.184 63.8319   2
  -3  -8  10 1727.67 115.510   3
   3  -8 -10 1834.95 102.903   4
  -3  -8  10 1558.81 110.645   2
   3  -8 -10 1502.75 97.0134   1
  -3  -8   9 10.5863 19.7297   3
  -3  -8   9-12.4604 24.6705   2
   3  -8  -9 6.60033 16.8203   1
  -3  -8   8 11.5777 15.9462   3
   3  -8  -8-0.89220 10.6547   2
  -3  -8   8-4.45221 27.6061   2
   3  -8  -8-23.7813 25.7405   1
  -3  -8   7-32.7690 24.5645   3
   3  -8  -7 20.8900 12.2183   2
  -3  -8   7-17.6205 30.4167   2
   3  -8  -7-10.2625 21.2344   1
  -3  -8   6 28.4708 17.6887   3
   3  -8  -6 43.4647 17.6797   2
  -3  -8   6 26.7490 24.5358   2
   3  -8  -6 17.3065 18.8591   1
  -3  -8   5 1479.96 105.341   3
  -3  -8   5 1301.40 93.0117   2
   3  -8  -5 1463.32 82.5509   2
   3  -8  -5 1493.44 105.357   1
  -3  -8   4 1.29797 22.9718   2
   3  -8  -4 4.96865 16.0329   2
   3  -8  -4-23.8755 29.2368   1
  -3  -8   4-21.6067 23.2255   3
  -3  -8   3 1828.42 104.981   2
  -3  -8   3 2016.64 123.713   3
   3  -8  -3 1880.77 121.780   1
   3  -8  -3 2093.38 104.931   2
   3  -8  -2 0.72141 22.7719   2
   3  -8  -2 54.3066 30.1885   1
  -3  -8   2 45.3057 26.8633   3
  -3  -8   2 21.0359 23.3702   2
  -3  -8   1 48.2290 21.7542   3
   3  -8  -1 92.3762 30.4339   2
  -3  -8   1 101.603 30.9909   2
  -3  -8   0 17.2955 24.4426   2
  -3  -8   0 19.6641 23.4866   3
   3  -8   0 25.0909 25.1746   2
  -3  -8  -1 99.3405 29.3004   3
   3  -8   1 85.9373 25.0785   2
  -3  -8  -1 90.1097 25.9466   2
  -3  -8  -2 41.8754 22.0976   2
  -3  -8  -2 44.3162 19.8658   3
   3  -8   2 14.9069 26.8246   2
   3  -8   3 1623.84 107.747   2
  -3  -8  -3 1577.74 115.391   3
  -3  -8  -4 30.4569 19.3695   3
   3  -8   4 17.2341 23.7360   2
  -3  -8  -5 944.809 93.2781   3
   3  -8   5 851.847 81.2230   2
  -3  -8  -6 785.452 85.0176   3
   3  -8   6 939.367 86.5859   2
   3  -8   7 2252.88 132.194   2
  -3  -8  -7 2316.01 143.404   3
   3  -8   8 1098.35 97.2134   2
  -3  -8  -8 1116.87 100.259   3
  -3  -8  -9-5.33730 25.9017   3
   3  -8   9-14.0219 26.2338   2
   3  -8  10 1203.61 104.394   2
  -3  -8 -10 1135.44 104.626   3
   3  -8  11 1707.92 125.529   2
  -3  -8 -11 1681.08 127.496   3
  -3  -8 -12 928.349 97.0570   3
   3  -8  12 959.813 95.2482   2
  -3  -8 -13 460.114 70.8684   3
   3  -8  13 352.552 62.1609   2
  -3  -8 -14 205.803 51.9949   3
   3  -8  14 278.365 56.9625   2
   3  -8  15 319.198 61.0173   2
  -3  -8 -15 451.319 70.1683   3
   3  -8  16 33.7403 28.5843   2
  -3  -8 -16 60.3415 39.7960   3
   3  -8  17 5285.76 244.011   2
  -3  -8 -17 4589.90 228.792   3
   3  -8  18 1884.20 149.508   2
  -3  -8 -18 1813.79 145.581   3
   3  -8  19 1672.12 141.658   2
   3  -8  20 2529.98 178.054   2
   3  -8  21 107.985 43.7251   2
  -3  -9  21 29.1216 28.4634   2
  -3  -9  20 780.029 96.8096   2
  -3  -9  19 3164.74 185.829   2
  -3  -9  18 1534.93 129.591   2
  -3  -9  17 514.368 74.6705   2
  -3  -9  16 17.9776 24.1480   3
  -3  -9  16-9.48981 27.6002   2
  -3  -9  15 2624.17 158.302   3
  -3  -9  15 2540.79 157.794   2
  -3  -9  14 605.815 77.9748   2
  -3  -9  14 549.588 72.7148   3
  -3  -9  13 940.930 93.2091   3
  -3  -9  13 1009.76 96.9731   2
  -3  -9  12 474.744 70.0264   2
  -3  -9  12 395.214 63.1352   3
  -3  -9  11 2400.08 146.048   3
  -3  -9  11 2238.00 140.590   2
  -3  -9  10 1270.27 106.605   3
  -3  -9  10 1282.85 104.736   2
  -3  -9   9 15.1753 20.0206   3
  -3  -9   9 23.9047 26.5195   2
  -3  -9   8 183.470 42.4439   3
  -3  -9   8 228.322 45.3566   2
  -3  -9   7 409.231 59.9828   3
  -3  -9   7 414.504 58.6444   2
   3  -9  -6 292.332 38.1256   2
  -3  -9   6 267.990 49.7842   3
  -3  -9   6 291.259 49.6590   2
  -3  -9   5 144.367 38.7532   2
  -3  -9   5 135.220 34.8194   3
   3  -9  -5 148.492 30.6313   2
  -3  -9   4 28.5123 21.3423   3
  -3  -9   4-0.08458 23.4650   2
   3  -9  -4 75.5852 24.0386   2
  -3  -9   3 1029.51 93.6952   3
   3  -9  -3 989.340 77.3328   2
  -3  -9   3 1066.67 87.5016   2
  -3  -9   2 334.566 53.5847   3
  -3  -9   2 394.540 53.3981   2
   3  -9  -2 284.153 44.9706   2
  -3  -9   1 259.669 47.5848   3
  -3  -9   1 315.968 48.5544   2
   3  -9  -1 348.430 51.4401   2
  -3  -9   0 3044.53 163.219   3
  -3  -9   0 3003.60 137.111   2
   3  -9   0 2988.80 142.315   2
  -3  -9  -1 355.653 56.6562   3
  -3  -9  -1 414.526 52.7195   2
   3  -9   1 334.013 50.5909   2
  -3  -9  -2 5825.96 225.788   3
   3  -9   2 5454.85 200.999   2
   3  -9   3 2209.06 131.613   2
  -3  -9  -3 2300.67 144.635   3
   3  -9   4 42.3026 33.7622   2
  -3  -9  -4 9.71484 21.3516   3
  -3  -9  -5-5.78508 30.8329   3
   3  -9   5 57.3559 30.1559   2
  -3  -9  -6 215.537 45.9631   3
   3  -9   6 284.084 52.7098   2
   3  -9   7 5.19190 24.4956   2
  -3  -9  -7 21.6612 24.8171   3
  -3  -9  -8 4751.14 217.137   3
   3  -9   8 4793.39 209.444   2
  -3  -9  -9 31.0234 33.7243   3
   3  -9   9-3.88290 28.9360   2
   3  -9  10 1179.07 108.443   2
  -3  -9 -10 991.071 101.781   3
  -3  -9 -11 61.2678 30.6210   3
   3  -9  11 112.414 39.4750   2
  -3  -9 -12 120.148 34.2577   3
   3  -9  12 113.054 43.8739   2
   3  -9  13 1437.40 125.031   2
  -3  -9 -13 1315.64 123.505   3
   3  -9  14 49.3253 36.1429   2
  -3  -9 -14-7.91277 25.1374   3
   3  -9  15 1694.63 139.451   2
  -3  -9 -15 1374.54 128.917   3
   3  -9  16 1318.01 124.698   2
  -3  -9 -16 1304.25 126.657   3
   3  -9  17-16.7948 41.1537   2
  -3  -9 -17 54.3977 36.5279   3
  -3  -9 -18 1513.07 138.196   3
   3  -9  18 1683.69 144.273   2
  -3 -10  17 48.8578 32.0150   2
  -3 -10  16 4.61412 30.1967   2
  -3 -10  15 70.2846 29.3272   2
  -3 -10  14 460.761 72.0596   2
  -3 -10  13 72.2689 36.1632   2
  -3 -10  12 69.5514 33.5874   2
  -3 -10  11 1422.14 118.769   2
  -3 -10  10 124.481 42.0199   2
  -3 -10   9 172.049 43.6010   2
  -3 -10   8 560.659 72.8713   2
  -3 -10   7 92.5394 34.7450   2
  -3 -10   6-19.4219 20.5884   3
  -3 -10   6 47.1206 27.4723   2
  -3 -10   5 234.825 51.1959   3
  -3 -10   5 341.886 57.3807   2
  -3 -10   4 401.961 60.5640   3
  -3 -10   4 414.691 58.9533   2
   3 -10  -4 382.044 50.4603   2
  -3 -10   3 118.947 34.7910   3
  -3 -10   3 106.403 36.9485   2
   3 -10  -3 50.2959 26.3071   2
  -3 -10   2 231.265 49.1629   3
  -3 -10   2 257.274 49.1590   2
   3 -10  -2 277.091 46.2868   2
  -3 -10   1 156.229 38.7216   3
  -3 -10   1 162.201 40.2021   2
   3 -10  -1 160.007 36.4223   2
  -3 -10   0 30.4001 22.4277   3
   3 -10   0-0.27158 24.8053   2
  -3 -10   0 7.40334 18.8532   2
  -3 -10  -1-12.5180 30.2922   3
   3 -10   1-11.1009 25.9527   2
   3 -10   2 737.662 78.8391   2
  -3 -10  -2 791.641 89.4178   3
  -3 -10  -3 392.598 64.0935   3
   3 -10   3 268.634 51.6678   2
  -3 -10  -4 624.786 82.2572   3
   3 -10   4 529.709 72.1575   2
  -3 -10  -5 1147.72 112.147   3
   3 -10   5 1008.95 98.2169   2
  -3 -10  -6 1792.46 137.734   3
   3 -10   6 1960.55 137.365   2
  -3 -10  -7 7.69098 27.7405   3
   3 -10   7 116.288 45.7148   2
  -3 -10  -8 16.8543 25.8240   3
   3 -10   8 70.0767 35.8280   2
   3 -10   9 552.361 78.3974   2
  -3 -10  -9 506.777 75.3221   3
  -3 -10 -10 155.997 44.9999   3
   3 -10  10 142.279 47.0573   2
   3 -10  11 1538.43 133.040   2
  -3 -10 -11 1520.84 132.423   3
   3 -10  12 547.224 81.9900   2
  -3 -10 -12 297.762 58.8398   3
   3 -10  13 261.663 62.0900   2
  -3 -10 -13 147.227 44.8610   3
   3 -10  14 61.1748 33.3463   2
  -3 -10 -14 124.292 42.7476   3
   3 -10  15 454.050 78.0844   2
  -3 -10 -15 229.336 60.4700   3
  -3 -10 -16 862.191 104.399   3
  -3 -10 -17 36.8794 33.1465   3
  -3 -11  11 313.677 61.1470   2
  -3 -11  10 818.168 91.6976   2
  -3 -11   9 1591.93 124.616   2
  -3 -11   8 32.1068 34.2651   2
  -3 -11   7 303.587 55.8965   2
  -3 -11   6 954.721 95.5487   2
  -3 -11   5 1178.19 103.854   2
  -3 -11   4 771.780 84.1958   2
  -3 -11   3 5219.76 210.535   2
  -3 -11   2 29.2661 25.5366   2
   3 -11  -1 181.987 39.9775   2
   3 -11   0 2322.21 136.730   2
   3 -11   1 1158.39 100.922   2
   3 -11   2 3683.88 180.441   2
   3 -11   3 2305.48 146.600   2
   3 -11   4 219.839 49.3127   2
   3 -11   5-14.2849 24.3918   2
   3 -11   6 69.8437 34.5336   2
   3 -11   7 475.969 73.5578   2
   3 -11   8 272.047 55.4330   2
   3 -11   9-20.4581 34.0539   2
   3 -11  10-19.0357 31.1790   2
   4   0 -32 170.229 54.4588   4
   4   0 -31-2.54341 25.5675   4
   4   0 -31 44.9680 24.2956   1
   4   0 -30 770.057 101.147   4
   4   0 -30 853.145 76.2130   1
   4   0 -29 43.5537 25.1558   1
   4   0 -29 39.5339 36.4996   4
   4   0 -28-16.0532 30.1543   4
   4   0 -28 56.0423 29.3787   1
   4   0 -27 61.2999 24.7101   1
   4   0 -27 24.1896 23.8211   4
   4   0 -26 652.298 63.9404   1
   4   0 -26 595.658 83.2429   4
   4   0 -25 19.9915 28.5487   4
   4   0 -25 66.6612 30.4583   1
   4   0 -24 444.183 67.2230   4
   4   0 -23 46.2272 38.3602   4
   4   0 -22 12026.7 315.538   4
  -4   0  21 14.3808 12.5223   2
   4   0 -21 3.55100 27.1895   4
  -4   0  20 788.869 46.9428   2
   4   0 -20 856.367 81.7241   4
   4   0 -19-10.8582 22.1564   4
  -4   0  19 8.37104 13.6631   2
   4   0 -18 3037.59 139.878   4
  -4   0  18 3054.78 86.3629   2
   4   0 -17 38.2208 38.8703   4
  -4   0  17 9.37896 12.6473   2
   4   0 -16 59279.0 573.992   4
  -4   0  16 61473.2 358.438   2
   4   0 -15 20.4260 30.8855   4
  -4   0  15 1.21465 9.51156   2
  -4   0  14 4253.12 86.9241   2
   4   0 -14 4154.22 141.979   4
   4   0 -13 24.1239 23.3034   4
  -4   0  13-0.94121 9.68738   2
  -4   0  12 110954. 401.662   2
   4   0 -12 109930. 672.737   4
   4   0 -11 10.3526 14.2564   4
   4   0 -11-20.3415 9.33312   2
  -4   0  11-2.51737 7.22833   2
  -4   0  10 21445.8 160.690   2
   4   0 -10 21412.5 270.114   4
   4   0 -10 21825.7 185.094   2
   4   0 -10 21111.2 221.747   1
   4   0  -9-26.1854 14.5756   4
   4   0  -9-13.2433 8.54307   2
  -4   0   9 3.34746 5.67305   2
   4   0  -8 73094.3 394.932   1
   4   0  -8 76215.7 331.066   2
   4   0  -8 73463.7 463.702   4
   4   0  -7 6.81205 5.30127   2
   4   0  -7 1.51580 11.0787   4
   4   0  -7 2.06759 10.9177   1
   4   0  -6 337.987 26.5910   1
   4   0  -6 360.558 31.5492   4
   4   0  -6 331.397 21.1253   2
   4   0  -5-2.35192 4.33652   2
   4   0  -5-14.3427 11.3921   4
   4   0  -5 8.57789 9.46665   1
   4   0  -4 29253.8 227.615   1
   4   0  -4 29498.3 183.088   2
  -4   0   3 2.88891 6.86759   3
   4   0  -3-10.1739 11.6179   1
   4   0  -2 7390.88 111.871   1
  -4   0   2 7194.27 113.983   3
   4   0  -1 29.8126 9.91210   1
  -4   0   1 2.32454 7.85766   3
  -4   0   0 50176.3 313.427   3
   4   0   0 50370.5 296.574   1
  -4   0  -1-4.02547 8.24328   3
   4   0   1 5.34585 7.70066   1
  -4   0  -2 8510.32 137.878   3
   4   0   2 8448.42 131.764   1
  -4   0  -3 8.44556 8.01212   3
   4   0   3 11.7647 7.53904   1
  -4   0  -4 2601.78 81.0103   3
   4   0   4 2524.60 76.3304   1
  -4   0  -5-2.64261 11.9825   3
   4   0   5 13.4417 9.76105   1
   4   0   6 1191.02 57.7212   1
  -4   0  -6 1264.54 61.7408   3
  -4   0  -7 26.8377 11.2708   3
   4   0   7 16.9953 11.9426   1
   4   0   8 67811.2 460.854   1
  -4   0  -8 69324.8 491.803   3
  -4   0  -9 17.8320 12.2492   3
   4   0   9-6.84588 11.9647   1
  -4   0  -9 21.8562 21.3199   4
  -4   0 -10 17.7619 13.9972   3
  -4   0 -10-17.9411 23.9709   4
  -4   0 -11-20.3953 27.2860   4
  -4   0 -11 1.05294 13.4637   3
  -4   0 -12 25009.8 394.477   4
  -4   0 -12 24057.5 325.401   3
  -4   0 -13 12.4881 21.8311   4
  -4   0 -14 5602.99 198.648   4
   4   0  15-4.99303 19.0770   2
  -4   0 -15-1.19634 21.7352   4
   4   0  16 11582.6 246.367   2
  -4   0 -16 12041.0 311.257   4
  -4   0 -17-12.8840 26.3923   4
   4   0  17-9.57516 18.1936   2
   4   0  18 3005.78 135.242   2
  -4   0 -18 3012.93 166.047   4
   4   0  19-36.4407 23.1980   2
  -4   0 -19-17.2348 29.1379   4
   4   0  20 18.0843 18.8014   2
  -4   0 -20 52.3886 36.6494   4
  -4   0 -21 16.5613 25.6306   4
   4   0  21-33.5964 22.2437   2
   4   0  22 116.190 32.9133   2
  -4   0 -22 137.020 41.7439   4
   4   0  23-20.7483 23.7479   2
  -4   0 -23-35.7334 34.8987   4
   4   0  24 73.6407 35.3194   2
  -4   0 -24 103.933 43.3624   4
  -4   0 -25-3.25248 34.9985   4
   4   0  25 49.4771 33.2226   2
   4   0  26 451.027 66.9001   2
  -4   0 -26 336.235 71.9611   4
   4   0  27 8.08560 26.9138   2
  -4   0 -27 31.2702 37.1878   4
   4   0  28 1510.14 122.644   2
  -4   0 -28 1532.43 150.237   4
  -4   0 -29 3.14132 35.2115   4
   4   1 -33 113.925 44.5834   4
   4  -1 -32 539.362 90.7775   4
   4   1 -32 463.356 79.3435   4
   4   1 -32 426.886 57.8241   1
   4   1 -31 1300.29 96.1113   1
   4   1 -31 1322.40 130.810   4
   4  -1 -31 1427.17 140.595   4
   4  -1 -30 1583.69 144.773   4
   4   1 -30 1418.54 99.6085   1
   4   1 -30 1337.24 128.697   4
   4  -1 -29 3324.45 203.352   4
   4   1 -29 3298.77 196.714   4
   4  -1 -29 3118.76 137.365   1
   4  -1 -28 998.379 76.7142   1
   4  -1 -28 1041.99 116.877   4
   4   1 -28 920.252 103.839   4
   4   1 -27 205.577 51.0217   4
   4  -1 -27 260.760 45.2756   1
   4  -1 -27 267.813 63.5095   4
   4  -1 -26 5217.82 166.846   1
   4  -1 -26 5335.69 238.217   4
   4   1 -26 5505.42 233.905   4
   4  -1 -25 86.7016 26.1289   1
   4   1 -25 58.9449 36.9606   4
   4  -1 -25 75.7076 41.7198   4
   4  -1 -24 765.863 62.3133   1
   4   1 -24 848.965 87.1219   4
   4  -1 -24 827.280 91.5234   4
   4  -1 -23 678.020 58.1380   1
   4   1 -23 534.498 71.4481   4
   4  -1 -23 520.725 73.0756   4
  -4  -1  23 634.157 53.9462   2
   4   1 -22 2911.13 152.382   4
   4  -1 -22 2678.65 153.948   4
   4  -1 -22 2792.62 112.854   1
  -4  -1  22 3108.84 116.320   2
   4  -1 -21 1723.44 122.509   4
   4  -1 -21 1878.07 89.8345   1
   4   1 -21 1917.59 120.865   4
  -4  -1  21 1831.86 88.1528   2
   4  -1 -20 11924.9 218.574   1
   4  -1 -20 11509.2 295.288   4
   4   1 -20 11940.5 287.845   4
  -4  -1  20 12512.3 221.649   2
  -4  -1  19 130.016 25.9756   2
   4  -1 -19 137.723 40.6975   4
   4   1 -19 65.7903 32.0231   4
   4  -1 -19 125.359 30.6070   1
  -4   1  19 73.9592 12.0857   2
   4  -1 -18 3766.59 158.993   4
   4   1 -18 3603.28 147.869   4
  -4  -1  18 3934.20 116.938   2
  -4   1  18 3584.92 66.5586   2
   4  -1 -18 3821.51 118.342   1
   4  -1 -17 2135.52 87.3139   1
  -4  -1  17 2034.40 82.0711   2
  -4   1  17 1907.65 45.8495   2
   4  -1 -17 1935.94 113.058   4
   4   1 -17 1981.84 109.161   4
   4  -1 -16 13899.5 287.555   4
  -4   1  16 13740.6 115.306   2
  -4  -1  16 14866.3 212.389   2
   4   1 -16 13903.6 271.022   4
   4  -1 -16 13818.3 211.555   1
   4  -1 -15 4639.82 120.298   1
   4   1 -15 4702.79 152.559   4
  -4   1  15 4577.31 60.4682   2
  -4  -1  15 4712.91 116.527   2
   4  -1 -15 4747.98 162.522   4
   4  -1 -14 6585.13 184.327   4
   4  -1 -14 6935.88 142.234   1
   4   1 -14 6675.56 173.406   4
  -4  -1  14 6904.93 135.647   2
  -4   1  14 6602.06 66.4233   2
   4  -1 -13 2723.05 88.1692   1
   4  -1 -13 2540.54 112.242   4
   4   1 -13 2540.91 103.642   4
  -4  -1  13 2555.55 79.8942   2
   4   1 -12 1895.57 85.8881   4
   4  -1 -12 1918.00 71.7332   1
  -4  -1  12 1872.27 66.4898   2
   4  -1 -12 1826.05 91.6464   4
   4  -1 -11 1481.53 29.3850   2
   4  -1 -11 1798.13 67.5546   1
   4   1 -11 1779.62 79.5940   4
   4  -1 -11 1741.82 87.5489   4
  -4  -1  11 1829.58 62.8096   2
   4  -1 -10 1238.92 27.7354   2
   4  -1 -10 1462.53 60.2397   1
   4  -1 -10 1476.43 77.0008   4
   4   1 -10 1488.35 68.9702   4
  -4  -1  10 1451.51 53.8861   2
  -4  -1   9 1935.95 60.4216   2
   4   1  -9 2014.50 76.4019   4
   4  -1  -9 1927.06 83.6524   4
   4  -1  -9 1902.36 67.1071   1
   4  -1  -9 1802.13 34.8938   2
  -4  -1   8 2671.03 68.2941   2
   4   1  -8 2894.90 87.6764   4
   4  -1  -8 2731.46 95.7085   4
   4  -1  -8 2510.43 43.5472   2
   4  -1  -8 2647.56 77.3779   1
  -4  -1   7 6952.55 105.345   2
   4  -1  -7 6990.12 145.355   4
   4   1  -7 7325.72 132.162   4
   4  -1  -7 7343.40 126.860   1
   4  -1  -7 7528.53 76.3724   2
  -4  -1   6 11436.0 132.818   2
   4  -1  -6 12401.4 96.3178   2
   4  -1  -6 11651.8 181.633   4
   4  -1  -6 11771.5 159.251   1
   4   1  -6 11202.1 154.429   4
   4  -1  -5 692.612 39.1106   1
   4  -1  -5 702.579 43.3483   4
   4   1  -4 2275.91 61.3533   1
  -4  -1   4 2189.85 71.4537   3
   4  -1  -4 2253.00 67.3482   1
  -4  -1   3 3892.52 95.4364   3
   4   1  -3 4112.56 80.2446   1
   4  -1  -3 3887.85 89.7086   1
   4   1  -2 1010.40 39.5871   1
  -4   1   2 989.464 36.0382   3
   4  -1  -2 1012.27 46.4258   1
  -4  -1   2 1021.26 49.9859   3
  -4  -1   1 2684.90 81.4553   3
  -4   1   1 2726.23 60.1603   3
   4   1  -1 2758.55 63.8133   1
   4  -1  -1 3006.43 82.6711   1
  -4   1   0 4920.20 82.3368   3
  -4  -1   0 4833.22 111.795   3
   4   1   0 4962.37 83.7026   1
   4  -1   0 4837.00 107.029   1
   4  -1   0 5047.41 74.1290   3
  -4  -1  -1 3141.92 92.7252   3
  -4   1  -1 3093.30 67.0692   3
   4  -1   1 3091.38 88.2144   1
   4   1   1 3033.62 64.6157   1
   4  -1   1 3066.06 62.0129   3
   4  -1   2 2610.93 83.2752   1
  -4   1  -2 2704.27 65.0876   3
   4  -1   2 2784.26 63.4466   3
   4   1   2 2721.48 63.1259   1
  -4  -1  -2 2779.28 56.2031   1
  -4  -1  -2 2675.73 87.5235   3
  -4   1  -3 3464.23 78.2910   3
  -4  -1  -3 3585.21 104.188   3
   4  -1   3 3610.23 78.2514   3
   4  -1   3 3533.85 100.314   1
  -4  -1  -3 3552.85 63.6054   1
   4   1   3 3563.43 74.9650   1
  -4   1  -4 84.4572 14.0143   3
  -4  -1  -4 104.866 18.8788   3
   4  -1   4 97.9086 18.7712   1
  -4  -1  -4 106.919 11.2194   1
   4   1   4 88.7724 13.2376   1
  -4  -1  -5 7239.46 154.690   3
  -4  -1  -5 7142.88 91.7877   1
  -4   1  -5 6957.66 121.982   3
   4  -1   5 6908.93 152.727   1
   4   1   5 6923.78 113.765   1
   4   1   6 213.257 22.1387   1
  -4   1  -6 226.950 24.8611   3
  -4  -1  -6 229.599 29.9115   3
  -4  -1  -6 198.270 15.8748   1
   4  -1   6 224.572 30.7956   1
  -4  -1  -7 1204.31 68.1798   3
  -4  -1  -7 1167.99 40.7691   1
   4   1   7 1200.70 51.0868   1
   4  -1   7 1241.20 67.6462   1
  -4   1  -7 1283.51 58.6347   3
   4  -1   8 26127.8 323.327   1
  -4  -1  -8 27380.1 330.747   3
  -4  -1  -8 26979.3 359.552   4
   4   1   8 26045.2 247.175   1
  -4   1  -8 27320.5 279.118   3
   4  -1   9 1318.92 74.9517   1
  -4  -1  -9 1383.51 85.4215   4
  -4   1  -9 1382.71 66.3031   3
  -4  -1  -9 1358.22 77.0716   3
  -4   1 -10 1006.72 74.2956   4
   4  -1  10 1021.22 64.0450   2
  -4  -1 -10 904.087 73.3179   4
  -4  -1 -10 956.019 67.3204   3
   4  -1  11 5427.65 151.522   2
  -4  -1 -11 5485.93 180.193   4
  -4   1 -11 5752.20 182.285   4
  -4  -1 -11 5465.23 161.714   3
  -4   1 -12 465.879 56.5997   4
   4  -1  12 452.317 49.4582   2
  -4  -1 -12 430.261 55.2852   4
  -4  -1 -12 479.066 51.3810   3
  -4  -1 -13 6080.96 203.191   4
   4  -1  13 6450.67 174.905   2
  -4   1 -13 6399.15 205.933   4
  -4  -1 -13 6184.52 180.884   3
   4  -1  14 13245.1 257.966   2
  -4  -1 -14 13109.6 269.152   3
  -4  -1 -14 13085.1 306.641   4
  -4   1 -14 13011.0 302.999   4
   4  -1  15 22200.1 343.977   2
  -4   1 -15 22230.9 405.318   4
  -4  -1 -15 23105.4 420.417   4
  -4  -1 -16 134.066 43.7229   4
   4  -1  16 139.376 37.9732   2
  -4   1 -16 119.695 36.6307   4
  -4   1 -17 2068.59 133.674   4
   4  -1  17 1957.19 112.306   2
  -4  -1 -17 2135.29 136.638   4
   4  -1  18 146.211 35.7490   2
   4   1  18 156.172 34.5947   2
  -4   1 -18 201.723 46.4989   4
  -4  -1 -18 128.418 41.4607   4
  -4   1 -19 27.2913 24.3640   4
   4  -1  19 25.0885 22.9241   2
   4   1  19 12.2107 18.1028   2
  -4  -1 -19-4.65506 31.3302   4
   4  -1  20 30.1238 20.3368   2
  -4   1 -20-35.2448 37.7221   4
   4   1  20 42.1267 21.6564   2
  -4  -1 -20-14.7082 30.4234   4
  -4   1 -21 71.3854 32.6767   4
   4  -1  21 40.2688 21.2670   2
   4   1  21 52.4042 24.8152   2
  -4  -1 -21 91.8562 40.8205   4
   4   1  22 861.280 78.8304   2
  -4  -1 -22 1023.71 108.169   4
   4  -1  22 887.643 87.9998   2
  -4   1 -22 958.439 104.548   4
   4  -1  23 54.3815 26.5700   2
  -4  -1 -23 86.7550 41.0888   4
   4   1  23 37.3223 28.1174   2
  -4   1 -23 42.9883 30.5791   4
   4  -1  24 2360.69 147.280   2
   4   1  24 2246.07 131.690   2
  -4  -1 -24 2386.94 172.841   4
  -4   1 -24 2395.25 173.050   4
   4  -1  25 411.308 64.7648   2
   4   1  25 384.369 55.6244   2
  -4  -1 -25 508.563 83.1251   4
  -4   1 -25 458.483 79.1942   4
  -4   1 -26 162.155 53.6562   4
   4  -1  26 75.1998 29.0044   2
   4   1  26 155.614 42.1874   2
  -4  -1 -26 108.301 45.9416   4
   4  -1  27 20.0907 23.4386   2
   4   1  27 40.6009 28.6847   2
  -4  -1 -27 58.9648 43.8648   4
  -4   1 -27 53.0275 47.0984   4
   4  -1  28 3128.64 181.934   2
  -4   1 -28 3486.13 225.316   4
  -4  -1 -28 3588.96 232.788   4
   4  -1  29 1365.12 123.022   2
  -4   1 -29 1669.68 162.098   4
  -4  -1 -29 1798.84 168.096   4
   4   2 -33-65.9953 33.5467   4
   4   2 -32 738.862 96.1636   4
   4   2 -31 10.2152 24.9955   4
   4  -2 -31 42.5535 43.2959   4
   4   2 -30 25.7713 30.2834   4
   4  -2 -30 36.4330 26.4297   4
   4  -2 -29 23.6195 35.1125   4
   4   2 -29-37.9294 36.2535   4
   4   2 -28 70.8748 31.3148   4
   4  -2 -28 84.8080 43.0704   4
   4  -2 -27 390.865 48.1578   1
   4  -2 -27 492.614 78.3530   4
   4   2 -27 437.009 66.9964   4
   4  -2 -26-11.3338 16.7137   1
   4   2 -26-7.09501 23.8042   4
   4  -2 -26 18.8922 28.9719   4
   4   2 -25 129.971 40.7707   4
   4  -2 -25 129.063 27.7054   1
  -4  -2  25 145.800 34.6684   2
   4  -2 -25 191.816 52.0997   4
   4  -2 -24 1210.89 112.833   4
   4   2 -24 1268.26 104.317   4
   4  -2 -24 1302.91 80.8876   1
  -4  -2  24 1425.14 90.8506   2
  -4  -2  23 44.6996 22.1111   2
   4  -2 -23 51.0472 22.1359   1
   4   2 -23 80.9646 30.0945   4
   4  -2 -23 65.9160 38.6433   4
   4   2 -22 1351.49 102.339   4
   4  -2 -22 1223.68 74.5092   1
   4  -2 -22 1306.63 109.248   4
  -4  -2  22 1372.24 86.2140   2
   4   2 -21 468.821 60.6738   4
  -4  -2  21 539.142 54.8201   2
   4  -2 -21 436.246 44.8773   1
   4  -2 -21 424.496 64.6028   4
   4  -2 -20-7.55222 13.1762   1
  -4  -2  20 23.3337 20.2074   2
   4  -2 -20 27.7007 28.6056   4
   4   2 -20-6.19299 18.6742   4
   4   2 -19 5354.90 182.237   4
   4  -2 -19 5345.33 200.819   4
   4  -2 -19 5708.65 149.396   1
  -4  -2  19 6040.83 168.759   2
   4  -2 -18 3925.36 121.545   1
   4  -2 -18 3690.98 161.752   4
   4   2 -18 3798.23 148.068   4
  -4  -2  18 4077.26 135.115   2
   4  -2 -17 14578.1 307.785   4
   4  -2 -17 14706.2 227.421   1
  -4  -2  17 15018.9 248.677   2
   4   2 -17 14667.5 277.877   4
   4  -2 -16 72.0833 31.6942   4
  -4  -2  16 27.6409 19.3333   2
   4   2 -16 46.2533 23.7128   4
   4  -2 -16 22.0699 15.5855   1
   4   2 -15 8821.65 200.943   4
   4  -2 -15 8928.47 169.084   1
  -4  -2  15 9283.07 184.829   2
   4  -2 -15 8883.14 227.731   4
   4  -2 -14 14733.4 212.645   1
   4  -2 -14 14830.7 285.582   4
  -4  -2  14 14764.1 227.546   2
   4   2 -14 14973.0 249.789   4
  -4  -2  13 3081.95 101.069   2
   4  -2 -13 3120.22 96.2501   1
   4   2 -13 3212.45 111.492   4
   4  -2 -13 3190.56 129.283   4
   4  -2 -12 30158.0 291.509   1
   4  -2 -12 29348.6 370.635   4
  -4  -2  12 30209.5 304.940   2
  -4  -2  11 2408.73 85.3607   2
   4  -2 -11 2415.32 81.2581   1
   4   2 -11 2438.74 86.3741   4
   4  -2 -11 2247.96 102.551   4
   4  -2 -10 2598.87 83.7769   1
   4   2 -10 2673.55 86.7139   4
   4  -2 -10 2552.00 105.785   4
  -4  -2  10 2690.81 86.6919   2
   4  -2  -9 3947.00 101.509   1
   4   2  -9 4138.48 100.996   4
   4  -2  -9 4069.76 126.682   4
  -4  -2   9 4014.58 102.575   2
   4   2  -8 17337.5 197.908   4
  -4  -2   8 16837.1 202.682   2
   4  -2  -8 17161.6 248.596   4
   4  -2  -8 16796.8 205.301   1
   4   2  -7 1510.34 56.1769   4
   4  -2  -7 1300.48 27.6685   2
   4  -2  -7 1536.39 72.7435   4
  -4  -2   7 1490.17 59.3795   2
   4  -2  -7 1481.89 60.6143   1
   4  -2  -6 34238.9 326.810   4
  -4  -2   6 34118.4 270.972   2
  -4  -2   6 34820.4 318.037   3
   4  -2  -6 34258.1 293.234   1
  -4  -2   5 4180.76 92.9282   2
   4  -2  -5 4465.21 68.1680   2
   4  -2  -5 4086.67 109.769   4
  -4  -2   5 4694.80 118.756   3
   4  -2  -5 4291.84 104.835   1
   4  -2  -4 9958.45 110.876   2
  -4  -2   4 10079.9 171.970   3
   4  -2  -4 9674.44 158.892   1
  -4  -2   4 9578.37 138.428   2
   4  -2  -3 8851.71 113.030   2
  -4  -2   3 8840.27 164.068   3
   4  -2  -3 8869.61 154.247   1
   4  -2  -2 26303.3 268.821   1
  -4  -2   2 26030.2 284.260   3
   4  -2  -2 25744.3 202.868   2
  -4   2   2 25816.2 145.796   3
   4  -2  -1 12301.8 188.634   1
  -4  -2   1 12258.8 196.731   3
  -4   2   1 11910.9 93.5994   3
   4  -2  -1 12155.3 148.260   2
   4   2  -1 12209.2 128.716   1
   4  -2   0 7934.23 156.842   1
  -4  -2   0 7795.52 158.996   3
  -4   2   0 7411.97 69.9154   3
   4  -2   0 7803.07 124.765   2
   4   2   0 7999.70 100.503   1
  -4  -2  -1 12802.9 208.594   3
   4   2   1 13234.3 126.107   1
   4  -2   1 13025.4 170.024   2
   4  -2   1 12934.7 202.853   1
  -4   2  -1 12641.4 91.6902   3
   4   2   2 37388.3 204.668   1
  -4  -2  -2 36798.3 355.321   3
   4  -2   2 36335.2 166.465   3
   4  -2   2 36851.7 299.406   2
   4  -2   2 36852.1 356.054   1
  -4   2  -2 36838.4 173.598   3
  -4  -2  -3 3608.72 114.413   3
   4  -2   3 3510.38 113.160   1
   4  -2   3 3473.95 60.8154   3
   4  -2   3 3726.06 100.504   2
   4   2   3 3587.91 63.1348   1
  -4   2  -3 3497.90 59.1838   3
  -4  -2  -4 56125.4 458.958   3
   4  -2   4 56902.6 282.670   3
   4   2   4 58107.6 259.368   1
   4  -2   4 58880.1 404.735   2
   4  -2   4 57336.9 473.969   1
  -4  -2  -5 31339.4 358.002   3
   4  -2   5 31048.6 233.084   3
   4  -2   5 31931.5 310.389   2
   4  -2   5 32288.5 367.209   1
   4   2   5 30361.7 188.559   1
   4  -2   6 65720.6 528.955   1
   4  -2   6 65767.8 463.990   2
  -4  -2  -6 65384.0 510.861   4
  -4  -2  -6 66619.7 525.938   3
  -4  -2  -7 430.408 45.7863   3
   4  -2   7 387.687 43.9769   2
   4   2   7 379.045 21.8760   1
  -4  -2  -7 400.694 16.6106   1
  -4  -2  -7 434.414 45.5516   4
   4  -2   7 365.393 43.4637   1
  -4  -2  -8 3838.87 134.329   3
   4  -2   8 3796.49 121.664   2
  -4  -2  -8 3432.48 47.9633   1
  -4  -2  -8 3734.55 134.598   4
   4  -2   8 3746.96 134.055   1
   4  -2   9 382.336 46.0772   1
   4  -2   9 454.178 44.8306   2
  -4  -2  -9 356.653 15.7569   1
  -4  -2  -9 342.831 43.9624   4
  -4  -2  -9 347.069 43.1966   3
  -4  -2 -10 3.96932 22.5526   4
  -4  -2 -10 4.65390 15.5490   3
   4  -2  10 32.2827 20.5959   2
  -4  -2 -10 9.07584 3.84191   1
   4  -2  11 514.317 49.2400   2
  -4  -2 -11 458.651 19.8111   1
  -4  -2 -11 430.660 54.0100   4
  -4   2 -11 482.359 54.3592   4
  -4  -2 -11 394.487 46.9879   3
  -4  -2 -12-16.1621 19.6756   3
  -4  -2 -12 16.3235 21.0929   4
  -4   2 -12-17.1637 21.3142   4
  -4  -2 -12 2.62738 3.65802   1
   4  -2  12 41.8293 22.3057   2
   4  -2  13 6587.46 185.858   2
  -4   2 -13 6477.23 207.471   4
  -4  -2 -13 6703.66 213.671   4
  -4  -2 -13 6458.66 197.959   3
   4  -2  14 1950.85 107.688   2
  -4   2 -14 1924.86 117.350   4
  -4  -2 -14 1886.70 120.476   4
  -4  -2 -14 2098.41 115.900   3
   4  -2  15 4814.01 171.134   2
  -4   2 -15 4765.67 188.712   4
  -4  -2 -15 4876.38 193.520   4
  -4  -2 -15 4612.35 173.461   3
   4  -2  16 4756.62 172.815   2
  -4  -2 -16 4887.47 202.351   4
  -4   2 -16 4959.96 197.754   4
  -4  -2 -16 4848.13 180.474   3
   4  -2  17 112.608 33.4957   2
  -4  -2 -17 137.353 39.8935   4
  -4   2 -17 91.7190 33.1717   4
   4  -2  18 127.238 34.4570   2
  -4  -2 -18 130.746 39.9171   4
  -4   2 -18 198.534 44.9804   4
  -4  -2 -19 1203.49 109.476   4
  -4   2 -19 1239.86 109.031   4
   4  -2  19 1272.80 100.708   2
   4  -2  20-26.3400 31.6337   2
   4   2  20 64.1239 26.6662   2
  -4   2 -20 13.1066 28.6162   4
  -4  -2 -20 24.4697 29.7626   4
   4   2  21 627.920 64.3874   2
   4  -2  21 626.329 75.0083   2
  -4  -2 -21 612.080 87.1811   4
  -4   2 -21 603.328 82.2618   4
   4  -2  22 108.936 38.0491   2
   4   2  22 123.404 31.0844   2
  -4  -2 -22 86.3028 39.3402   4
  -4   2 -22 107.569 39.5696   4
   4  -2  23 1982.83 136.643   2
  -4  -2 -23 1938.54 153.782   4
   4   2  23 1857.68 113.249   2
  -4   2 -23 1868.65 146.340   4
   4  -2  24 732.486 87.1621   2
   4   2  24 722.111 72.2914   2
  -4  -2 -24 833.330 105.155   4
  -4   2 -24 758.228 100.076   4
   4  -2  25-27.3548 36.2896   2
   4   2  25 11.9960 22.0004   2
  -4   2 -25 53.0920 35.1045   4
  -4  -2 -25 29.9385 41.5898   4
   4  -2  26 362.150 62.6602   2
  -4  -2 -26 331.072 70.2678   4
  -4   2 -26 376.416 71.5224   4
   4  -2  27 201.230 50.3573   2
  -4   2 -27 349.979 76.7594   4
  -4  -2 -27 432.475 83.2561   4
   4  -2  28 569.162 82.8505   2
  -4  -2 -28 474.888 88.1100   4
  -4   2 -28 534.444 90.7468   4
   4  -2  29 46.7166 27.5581   2
  -4   2 -29 16.5872 35.6853   4
   4  -3 -31 496.875 88.3497   4
   4   3 -31 374.602 66.4603   4
   4  -3 -30 449.544 80.5197   4
   4   3 -30 366.285 64.6826   4
   4  -3 -29 779.833 109.597   4
   4   3 -29 867.115 95.2775   4
   4  -3 -28 15736.7 446.049   4
   4   3 -28 14469.0 378.838   4
   4   3 -27 1268.55 111.204   4
   4  -3 -27 1530.91 142.644   4
   4  -3 -26 3384.17 198.145   4
   4   3 -26 3489.57 177.820   4
  -4  -3  26 3761.22 164.162   2
  -4  -3  25 70.3430 30.4217   2
   4   3 -25 22.6826 19.4746   4
   4  -3 -25 32.6049 35.1051   4
   4  -3 -25 54.0367 22.5194   1
   4  -3 -24 517.272 52.7719   1
   4  -3 -24 509.774 76.8994   4
   4   3 -24 388.220 58.2052   4
  -4  -3  24 504.121 59.8316   2
   4  -3 -23 1557.67 87.3746   1
   4  -3 -23 1506.44 123.519   4
   4   3 -23 1572.35 109.450   4
  -4  -3  23 1755.15 109.290   2
  -4  -3  22 111.681 32.3468   2
   4  -3 -22 143.361 29.0638   1
   4  -3 -22 114.165 42.6257   4
   4   3 -22 39.9186 22.9336   4
   4  -3 -21 656.684 54.6525   1
   4  -3 -21 629.842 77.6628   4
   4   3 -21 588.453 63.9260   4
  -4  -3  21 684.399 66.1157   2
   4  -3 -20 2170.60 96.7590   1
   4  -3 -20 1857.29 126.694   4
  -4  -3  20 2032.62 109.373   2
   4   3 -20 1959.26 110.547   4
   4   3 -19 457.818 53.4765   4
   4  -3 -19 421.696 64.6857   4
  -4  -3  19 498.407 55.3674   2
   4  -3 -19 507.999 47.6209   1
   4   3 -18 7820.61 204.524   4
   4  -3 -18 7664.39 173.228   1
  -4  -3  18 7678.10 200.638   2
   4  -3 -18 7457.59 235.248   4
   4  -3 -17 19784.8 273.088   1
   4  -3 -17 19424.3 366.237   4
   4   3 -17 20164.4 314.149   4
  -4  -3  17 19883.3 313.019   2
   4  -3 -16 2046.49 86.7550   1
   4  -3 -16 2197.85 120.854   4
   4   3 -16 2046.55 98.3374   4
  -4  -3  16 2001.94 98.1080   2
   4   3 -15 1069.77 68.0259   4
   4  -3 -15 1046.10 80.9433   4
  -4  -3  15 1056.16 68.7960   2
   4  -3 -15 1089.66 61.8311   1
   4  -3 -14 753.895 50.6429   1
   4  -3 -14 770.331 70.1546   4
  -4  -3  14 814.250 62.8966   2
   4   3 -14 839.193 57.1975   4
   4   3 -13 19431.1 254.151   4
   4  -3 -13 18407.6 315.447   4
  -4  -3  13 18532.6 274.377   2
   4  -3 -13 18733.4 245.353   1
   4   3 -12 99.3741 19.7534   4
   4  -3 -12 127.283 21.4984   1
  -4  -3  12 109.220 25.1969   2
   4  -3 -12 78.5325 27.5455   4
   4  -3 -11 433.574 46.8606   4
   4  -3 -11 433.718 37.7282   1
  -4  -3  11 406.997 42.0726   2
   4   3 -11 506.152 37.4228   4
   4   3 -10 2798.66 81.2477   4
   4  -3 -10 2707.91 110.592   4
   4  -3 -10 2709.42 92.2281   1
  -4  -3  10 2562.94 95.4179   2
   4  -3  -9 59.0561 18.7054   4
   4   3  -9 66.3378 13.8922   4
   4  -3  -9 72.1016 16.9802   1
  -4  -3   9 47.8441 15.2312   2
   4  -3  -8 6362.22 157.597   4
   4  -3  -8 6267.59 138.516   1
  -4  -3   8 6188.99 149.948   3
  -4  -3   8 6147.30 140.898   2
   4   3  -8 6663.45 112.497   4
   4  -3  -7 19711.3 135.559   2
   4  -3  -7 21481.8 286.246   4
  -4  -3   7 20426.3 271.047   3
   4  -3  -7 21463.4 258.401   1
  -4  -3   7 20524.8 248.043   2
  -4  -3   6 1142.34 58.6187   2
   4  -3  -6 1205.41 65.5101   4
   4  -3  -6 1257.80 63.2459   1
  -4  -3   6 1265.95 68.6790   3
  -4  -3   6 1219.96 47.0606   4
   4  -3  -6 1227.84 39.1475   2
   4  -3  -5 51.9598 10.3144   2
  -4   3   5 58.2910 10.6526   3
  -4  -3   5 33.0935 12.6855   3
  -4  -3   5 52.6789 10.3097   4
  -4  -3   5 40.2118 13.1569   2
   4  -3  -5 61.3199 18.5338   1
   4  -3  -5 30.5803 13.3911   4
   4  -3  -4 4709.30 91.3998   2
  -4  -3   4 4392.08 108.753   2
  -4  -3   4 4918.90 86.1073   4
  -4  -3   4 4699.78 131.211   3
   4  -3  -4 4536.05 123.423   1
  -4   3   4 4889.04 83.3601   3
  -4   3   3 7.24686 4.06900   3
   4  -3  -3-2.01711 8.56184   2
  -4  -3   3 0.85531 6.31127   4
  -4  -3   3 8.62417 12.4405   3
   4  -3  -3 7.11628 13.5415   1
  -4  -3   3-7.26806 11.7221   2
  -4  -3   2 3968.14 99.5185   2
  -4   3   2 3774.97 45.9162   3
   4  -3  -2 4123.08 95.4762   2
  -4  -3   2 4158.00 125.099   3
   4  -3  -2 4305.09 125.498   1
  -4  -3   1 4536.70 132.962   3
   4  -3  -1 4412.72 127.681   1
   4  -3  -1 4623.16 105.691   2
   4  -3   0 991.360 51.8199   2
  -4  -3   0 998.346 63.9745   3
   4  -3   0 955.208 62.1514   1
   4  -3   1 3885.38 102.240   2
  -4  -3  -1 3826.71 126.004   3
   4   3   1 3918.76 68.6226   1
   4  -3   1 3664.09 124.733   1
  -4  -3  -2 1828.19 88.3958   3
   4  -3   2 1823.80 73.4294   2
   4   3   2 1958.79 45.4417   1
   4  -3   2 1933.42 92.8238   1
   4  -3   3 92.3277 25.6640   1
   4  -3   3 94.7868 19.0303   2
   4   3   3 90.0287 9.27234   1
  -4  -3  -3 103.285 22.6692   3
  -4  -3  -3 109.921 20.7194   4
   4  -3   4 206.111 12.7985   3
  -4  -3  -4 268.962 35.6754   3
   4  -3   4 224.814 29.6180   2
   4   3   4 256.359 14.4910   1
   4  -3   4 211.134 34.2272   1
  -4  -3  -4 215.723 28.6419   4
  -4  -3  -5 2226.37 103.930   3
   4  -3   5 2187.27 51.7797   3
   4  -3   5 2189.36 104.722   1
   4  -3   5 2085.41 88.0342   2
   4   3   5 1977.20 35.7639   1
  -4  -3  -5 2306.75 93.3947   4
  -4  -3  -6 5247.08 159.790   3
   4  -3   6 5137.18 92.1271   3
   4  -3   6 5045.05 139.020   2
   4  -3   6 5250.99 165.872   1
  -4  -3  -6 5331.75 148.690   4
  -4  -3  -7 1151.85 78.6550   3
   4  -3   7 1151.56 69.4458   2
  -4  -3  -7 1131.37 71.9435   4
   4  -3   7 1137.18 79.2457   1
  -4  -3  -8 687.943 61.3824   3
   4  -3   8 601.842 52.7493   2
   4  -3   8 571.396 58.8688   1
  -4  -3  -8 598.725 56.0544   4
   4  -3   9 155.166 34.4017   1
   4  -3   9 138.983 32.6659   2
  -4  -3  -9 112.333 29.7301   3
  -4  -3  -9 103.502 26.3772   4
   4  -3  10 615.277 57.6706   2
  -4  -3 -10 582.743 60.0834   4
  -4  -3 -10 622.334 61.3527   3
   4  -3  11 1039.52 75.1013   2
  -4  -3 -11 1025.07 80.6730   4
  -4  -3 -11 909.012 75.3233   3
  -4   3 -12 15229.3 306.577   4
   4  -3  12 15807.7 295.409   2
  -4  -3 -12 15485.4 317.945   4
  -4  -3 -12 14948.4 310.177   3
  -4   3 -13 1217.01 90.8246   4
   4  -3  13 1242.23 88.2098   2
  -4  -3 -13 1165.04 92.1376   4
  -4  -3 -13 1275.06 93.4989   3
   4  -3  14 2650.22 130.581   2
  -4  -3 -14 2576.91 137.918   4
  -4   3 -14 2560.73 134.321   4
  -4  -3 -14 2664.03 136.814   3
  -4  -3 -15 2773.17 147.486   4
  -4   3 -15 2701.77 143.155   4
   4  -3  15 2768.90 141.366   2
  -4  -3 -15 2683.65 142.457   3
  -4  -3 -16 3302.27 157.676   3
   4  -3  16 3720.40 163.992   2
  -4   3 -16 3328.27 161.635   4
  -4  -3 -16 3430.07 168.510   4
  -4   3 -17 275.709 53.4530   4
  -4  -3 -17 210.681 45.6901   4
   4  -3  17 226.837 42.8210   2
  -4  -3 -17 245.176 46.4931   3
  -4   3 -18 15.4603 23.9284   4
   4  -3  18 17.6960 27.4400   2
  -4  -3 -18-14.4717 20.4905   4
  -4  -3 -18 17.8753 23.2954   3
   4  -3  19 2311.71 141.121   2
  -4   3 -19 2218.93 145.359   4
  -4  -3 -19 2331.15 150.572   4
   4  -3  20 566.825 72.4331   2
  -4   3 -20 493.914 70.7312   4
  -4  -3 -20 455.328 72.4015   4
   4  -3  21 3546.57 180.471   2
  -4   3 -21 3206.10 183.508   4
  -4  -3 -21 3071.57 183.253   4
   4  -3  22 176.769 45.5290   2
  -4   3 -22 158.595 46.3382   4
   4   3  22 135.671 32.8115   2
  -4  -3 -22 274.321 61.6814   4
   4  -3  23 16.9400 25.4320   2
  -4   3 -23 31.2939 27.4698   4
   4   3  23 13.9936 15.8370   2
  -4  -3 -23 8.14551 27.8436   4
   4  -3  24-0.88479 29.9717   2
   4   3  24 11.2335 20.9332   2
  -4  -3 -24 22.0082 37.3180   4
  -4   3 -24-1.00553 33.2426   4
  -4   3 -25 172.713 48.2341   4
  -4  -3 -25 256.100 59.8940   4
   4  -3  25 200.456 49.6737   2
   4  -3  26 1950.61 150.735   2
  -4  -3 -26 2412.05 186.907   4
  -4   3 -26 2177.58 169.006   4
  -4  -3 -27 7753.45 338.826   4
  -4   3 -27 7305.55 313.756   4
   4  -3  27 7464.00 295.046   2
  -4  -3 -28 2355.69 191.314   4
  -4   3 -28 2243.00 177.383   4
   4  -3  28 2120.67 158.051   2
  -4   3 -29 1737.64 157.136   4
   4  -3  29 1561.10 136.681   2
   4  -4 -30 24.1074 35.7818   4
   4  -4 -29 104.200 48.1511   4
   4  -4 -28 562.147 91.4896   4
   4  -4 -27-19.1131 31.7173   4
  -4  -4  27 38.9438 27.7672   2
   4   4 -26 85.0796 34.5781   4
   4  -4 -26 56.7798 38.1932   4
  -4  -4  26 119.403 38.1813   2
   4  -4 -25 170.085 46.8493   4
   4   4 -25 153.551 38.6372   4
  -4  -4  25 140.396 40.7982   2
   4  -4 -24 297.289 64.1100   4
   4   4 -24 343.830 53.3361   4
  -4  -4  24 295.768 51.3110   2
   4   4 -23 3219.57 148.439   4
   4  -4 -23 3345.78 184.879   4
  -4  -4  23 3305.27 156.840   2
  -4  -4  22 268.589 49.9218   2
   4  -4 -22 168.797 32.0248   1
   4  -4 -22 191.636 49.7913   4
   4   4 -22 239.629 42.5338   4
   4   4 -21 1728.95 103.306   4
   4  -4 -21 1820.17 131.765   4
  -4  -4  21 1951.03 115.669   2
   4  -4 -21 1911.64 95.9114   1
   4  -4 -20 705.040 79.4994   4
   4   4 -20 823.845 68.2893   4
  -4  -4  20 805.655 74.6453   2
   4  -4 -20 781.104 60.9897   1
   4  -4 -19 1719.50 121.405   4
   4   4 -19 1871.56 99.3081   4
   4  -4 -19 1805.72 90.4850   1
  -4  -4  19 1856.23 108.144   2
   4   4 -18 3340.93 125.563   4
   4  -4 -18 3015.50 152.888   4
   4  -4 -18 3411.38 121.902   1
  -4  -4  18 3340.51 142.145   2
   4   4 -17 1416.38 78.7023   4
   4  -4 -17 1242.89 96.1659   4
   4  -4 -17 1501.62 80.0344   1
  -4  -4  17 1513.68 94.5707   2
   4  -4 -16 12529.2 227.596   1
   4   4 -16 12452.8 218.340   4
  -4  -4  16 12497.6 261.882   2
   4  -4 -16 11799.7 282.163   4
   4  -4 -15 7617.04 173.822   1
   4  -4 -15 7308.54 215.338   4
  -4  -4  15 7614.09 200.056   2
   4   4 -15 7367.61 161.011   4
   4   4 -14 12.8942 11.2391   4
   4  -4 -14 10.6642 12.9180   1
   4  -4 -14-4.70460 25.4225   4
  -4  -4  14 7.97286 21.7200   2
   4  -4 -13 9780.39 239.015   4
   4   4 -13 10326.2 169.928   4
   4  -4 -13 10225.9 197.287   1
  -4  -4  13 10066.0 219.690   2
   4   4 -12 4868.39 109.183   4
   4  -4 -12 4690.56 134.585   1
   4  -4 -12 4336.52 155.524   4
  -4  -4  12 4726.38 149.313   2
   4   4 -11 19214.0 203.238   4
  -4  -4  11 18161.9 290.088   3
   4  -4 -11 18253.4 263.591   1
   4  -4 -11 18727.3 308.381   4
  -4  -4  11 18634.3 287.882   2
   4  -4 -10 10788.2 203.014   1
   4  -4 -10 10872.3 228.320   4
  -4  -4  10 11437.0 227.237   3
   4   4 -10 11919.6 149.312   4
  -4  -4  10 10759.7 214.096   2
   4  -4  -9 7337.72 68.4575   2
   4  -4  -9 8129.06 177.583   1
  -4  -4   9 7897.98 185.809   3
  -4  -4   9 8009.44 182.211   2
  -4  -4   9 7779.87 120.888   4
   4  -4  -9 8127.41 192.287   4
   4  -4  -8 3487.79 116.436   1
  -4  -4   8 3406.00 122.462   3
  -4  -4   8 3313.95 72.8073   4
   4  -4  -8 3183.36 59.2130   2
  -4  -4   8 3444.41 116.379   2
   4  -4  -8 3380.29 121.987   4
   4  -4  -7 16903.9 257.487   1
   4  -4  -7 16596.5 258.133   4
  -4  -4   7 16310.9 264.857   3
  -4  -4   7 16414.2 246.137   2
  -4  -4   7 15531.1 143.886   4
   4  -4  -7 16837.0 158.440   2
  -4  -4   6 295.095 37.2661   3
   4  -4  -6 271.536 33.5617   4
   4  -4  -6 298.678 37.1712   1
  -4  -4   6 251.695 34.1711   2
  -4  -4   6 238.469 17.1251   4
   4  -4  -6 295.386 24.0138   2
   4  -4  -5 1010.15 64.8244   1
   4  -4  -5 1049.99 47.3415   2
  -4  -4   5 862.285 30.6198   4
   4  -4  -5 1039.26 61.4167   4
  -4  -4   5 1029.57 67.1129   3
  -4   4   5 994.065 44.6868   3
  -4  -4   5 970.964 59.4941   2
   4  -4  -4 52.2165 14.6035   2
  -4   4   4 64.0577 10.0836   3
   4  -4  -4 34.2744 17.9032   1
  -4  -4   4 33.5021 15.7584   3
  -4  -4   4 21.1246 14.9684   2
  -4  -4   4 38.5606 7.03473   4
   4  -4  -3 29.3666 12.9412   2
  -4   4   3 10.2940 3.38074   3
  -4  -4   3-8.48651 20.1877   3
   4  -4  -3-2.30793 12.7061   1
  -4  -4   3 0.39644 3.77098   4
  -4  -4   3 3.95632 13.1591   2
  -4  -4   2 20076.3 246.172   2
  -4  -4   2 19925.2 302.561   3
  -4  -4   2 19719.8 153.694   4
   4  -4  -2 20180.7 301.218   1
   4  -4  -2 20109.6 235.610   2
   4  -4  -1 236.521 28.0041   2
  -4  -4   1 284.518 37.3635   3
  -4  -4   1 362.267 36.4102   2
   4  -4  -1 323.454 42.4760   1
  -4  -4   1 284.302 22.7850   4
   4  -4   0 59249.4 436.961   2
  -4  -4   0 58088.1 525.447   3
  -4  -4   0 61276.9 356.647   4
   4  -4   0 58741.6 535.352   1
  -4  -4  -1 2285.47 105.530   3
   4  -4   1 2394.96 111.687   1
  -4  -4  -1 2219.70 74.1880   4
   4  -4   1 2224.84 89.7701   2
  -4  -4  -2 8648.32 206.696   3
  -4  -4  -2 8461.06 152.906   4
   4  -4   2 8472.02 178.376   2
   4  -4   2 8710.70 215.322   1
   4  -4   3 8705.66 185.132   2
   4   4   3 9055.91 93.0447   1
   4  -4   3 8929.78 222.520   1
  -4  -4  -3 9300.87 216.503   3
  -4  -4  -3 8433.35 163.989   4
  -4  -4  -4 8886.94 215.029   3
   4   4   4 8421.71 79.3820   1
   4   4   4 8625.30 111.411   1
   4  -4   4 8746.80 221.694   1
  -4  -4  -4 8352.85 171.681   4
   4  -4   4 8525.68 186.588   2
  -4  -4  -5 12679.7 262.319   3
   4  -4   5 12728.6 233.974   2
   4  -4   5 12579.9 271.703   1
  -4  -4  -5 13035.5 223.878   4
   4  -4   6 2191.04 50.0510   3
  -4  -4  -6 2463.88 117.347   3
   4  -4   6 2505.19 107.322   2
   4  -4   6 2416.59 122.294   1
  -4  -4  -6 2487.25 103.746   4
  -4  -4  -7 12677.3 242.869   4
   4  -4   7 12355.3 141.369   3
   4  -4   7 13346.8 253.134   2
   4  -4   7 12775.4 287.087   1
  -4  -4  -7 13527.3 280.451   3
   4  -4   8 15803.2 320.063   1
  -4  -4  -8 16092.4 312.255   3
   4  -4   8 15215.8 280.300   2
  -4  -4  -8 15877.6 281.261   4
   4  -4   9 11117.2 244.688   2
  -4  -4  -9 11263.8 267.293   3
  -4  -4  -9 10533.9 238.187   4
   4  -4  10 89.3405 27.8080   2
  -4  -4 -10 127.245 30.9517   4
  -4  -4 -10 77.7713 26.8552   3
   4  -4  11 258.767 40.3941   2
  -4  -4 -11 337.119 48.7505   4
  -4  -4 -11 304.053 49.1377   3
   4  -4  12 1100.86 84.3334   2
  -4  -4 -12 1120.91 88.1062   4
  -4   4 -12 1214.07 87.8747   4
  -4  -4 -12 1219.57 94.4739   3
   4  -4  13 1006.42 85.5472   2
  -4  -4 -13 974.234 85.9253   3
  -4  -4 -13 962.632 84.6394   4
  -4   4 -13 1019.55 82.7270   4
  -4   4 -14 1369.47 100.039   4
   4  -4  14 1348.94 100.728   2
  -4  -4 -14 1280.01 98.2695   4
  -4  -4 -14 1416.11 106.146   3
  -4  -4 -15 9610.76 275.537   4
   4  -4  15 10130.0 273.039   2
  -4   4 -15 9844.36 271.616   4
  -4  -4 -15 10022.4 284.792   3
   4  -4  16 652.172 74.7343   2
  -4   4 -16 655.736 73.3313   4
  -4  -4 -16 643.726 74.8875   4
  -4  -4 -16 595.615 71.9787   3
   4  -4  17 3025.55 159.046   2
  -4  -4 -17 3108.56 167.240   4
  -4  -4 -17 2952.11 158.933   3
  -4   4 -17 3051.52 161.027   4
   4  -4  18 1217.44 104.700   2
  -4  -4 -18 1034.81 100.777   4
  -4   4 -18 1105.38 100.362   4
  -4  -4 -18 1195.50 104.892   3
   4  -4  19 1166.16 105.193   2
  -4  -4 -19 1088.71 108.104   4
  -4   4 -19 1179.83 105.664   4
  -4  -4 -19 1155.02 104.682   3
   4  -4  20 309.593 60.7927   2
  -4   4 -20 188.324 45.0690   4
  -4  -4 -20 262.596 58.7481   4
   4  -4  21 349.485 61.7711   2
  -4   4 -21 400.999 67.0254   4
  -4  -4 -21 382.744 69.1772   4
   4  -4  22 804.830 94.4496   2
  -4  -4 -22 821.229 103.453   4
  -4   4 -22 825.823 95.7269   4
  -4  -4 -23 795.349 103.757   4
  -4   4 -23 812.102 97.0951   4
   4  -4  23 957.676 104.203   2
  -4  -4 -24 1010.88 116.017   4
  -4   4 -24 1013.54 110.635   4
   4  -4  24 952.509 106.141   2
   4  -4  25 118.989 45.8827   2
  -4   4 -25 34.3671 35.7204   4
  -4  -4 -25 36.6249 36.4679   4
   4  -4  26 1161.30 118.828   2
  -4  -4 -26 1101.79 129.125   4
  -4   4 -26 873.479 107.026   4
  -4  -4 -27 1186.36 135.946   4
  -4   4 -27 1160.91 123.932   4
   4  -4  27 1233.27 125.963   2
   4  -4  28 561.145 87.5412   2
  -4   4 -28 425.249 78.9841   4
   4  -5 -29 1915.97 161.664   4
   4  -5 -28 482.709 82.4250   4
  -4  -5  28 431.182 65.8096   2
   4  -5 -27 1156.97 122.322   4
  -4  -5  27 1244.49 110.235   2
   4  -5 -26 946.039 110.732   4
  -4  -5  26 915.620 92.9209   2
  -4  -5  25 7.45938 25.4274   2
   4  -5 -25 30.1364 27.8851   4
   4  -5 -24 21.2141 33.7213   4
  -4  -5  24 54.2153 28.7167   2
  -4  -5  23-40.7229 30.2656   2
   4  -5 -23 0.50172 32.4446   4
  -4  -5  22 1867.27 123.962   2
   4  -5 -22 1552.91 125.361   4
  -4  -5  21 368.747 57.7298   2
   4  -5 -21 326.673 59.6349   4
  -4  -5  20 353.207 56.7395   2
   4  -5 -20 305.972 57.4096   4
   4  -5 -20 297.878 38.9342   1
   4  -5 -19 2587.96 112.154   1
   4  -5 -19 2389.31 142.872   4
  -4  -5  19 2586.55 136.583   2
   4  -5 -18 374.304 43.2285   1
   4  -5 -18 228.151 45.8036   4
  -4  -5  18 291.408 48.7546   2
   4  -5 -17 46.0696 18.8104   1
   4   5 -17 130.993 23.2924   4
   4  -5 -17 88.6934 23.6694   4
  -4  -5  17 121.928 35.8846   2
   4  -5 -16 7315.06 184.419   1
   4   5 -16 6844.43 144.706   4
   4  -5 -16 6782.79 222.232   4
  -4  -5  16 7176.33 211.320   2
   4  -5 -15 116.943 30.6152   4
   4   5 -15 159.954 21.9624   4
  -4  -5  15 156.408 35.2498   3
   4  -5 -15 144.609 27.7811   1
  -4  -5  15 146.707 35.8420   2
   4  -5 -14 10292.5 217.660   1
   4   5 -14 11261.7 162.708   4
  -4  -5  14 10585.8 246.984   3
   4  -5 -14 10441.7 260.392   4
  -4  -5  14 10361.5 244.296   2
   4  -5 -13 601.988 54.1281   1
   4  -5 -13 618.275 65.2919   4
  -4  -5  13 574.169 59.0940   3
  -4  -5  13 476.767 55.3400   2
   4   5 -13 571.476 34.0371   4
   4  -5 -12 886.044 63.7658   1
  -4  -5  12 874.010 70.8232   3
  -4  -5  12 831.425 70.8153   2
   4  -5 -12 911.642 74.1014   4
  -4  -5  11 943.648 73.4349   3
   4  -5 -11 972.175 74.5091   4
  -4  -5  11 939.786 71.4121   2
   4  -5 -11 1031.69 69.7572   1
  -4  -5  10 81.7637 24.5963   2
  -4  -5  10 74.9157 23.5635   3
   4  -5 -10 106.862 27.2211   1
   4  -5 -10 69.8875 23.6730   4
  -4  -5   9 84.7264 21.7495   2
   4  -5  -9 113.344 25.5014   1
  -4  -5   9 88.5896 25.2807   3
   4  -5  -9 127.254 27.7945   4
   4  -5  -9 125.129 13.2189   2
   4  -5  -8 50.8828 19.6431   1
  -4  -5   8 59.0819 17.4918   3
   4  -5  -8 51.3610 15.2839   4
   4  -5  -8 79.8680 12.9479   2
  -4  -5   8 44.2385 19.1163   2
  -4  -5   7 3553.42 128.337   2
  -4  -5   7 3726.83 139.438   3
   4  -5  -7 3872.06 134.777   1
   4  -5  -7 3889.59 130.123   4
   4  -5  -7 3854.84 90.4417   2
  -4  -5   6 1157.16 78.6327   3
  -4  -5   6 1093.70 71.3803   2
   4  -5  -6 1226.42 71.4589   4
   4  -5  -6 1157.62 54.4862   2
   4  -5  -6 1192.53 75.8046   1
  -4  -5   5 2345.75 100.527   2
  -4  -5   5 2284.86 110.032   3
   4  -5  -5 2357.77 80.3091   2
   4  -5  -5 2394.15 109.555   1
   4  -5  -4 331.619 43.4506   1
  -4   5   4 310.978 22.2804   3
  -4  -5   4 322.528 37.9816   2
   4  -5  -4 325.373 33.7265   2
  -4  -5   4 335.355 44.3837   3
  -4  -5   3 3270.61 132.648   3
  -4   5   3 3009.61 56.1010   3
   4  -5  -3 3264.68 102.569   2
  -4  -5   3 3135.67 110.595   2
   4  -5  -3 3140.36 130.518   1
   4  -5  -2 240.752 31.8487   2
   4  -5  -2 209.680 36.3229   1
  -4  -5   2 168.180 31.9350   3
  -4  -5   2 181.443 10.6031   4
  -4  -5   2 175.389 11.1074   4
  -4  -5   2 228.160 30.5252   2
   4  -5  -1 5.83410 20.2735   1
   4  -5  -1 55.2519 19.6862   2
  -4  -5   1 26.6870 17.7116   3
  -4  -5   1 17.3784 7.08375   4
  -4  -5   0 1063.73 78.0697   3
   4  -5   0 864.475 72.6465   1
  -4  -5   0 946.166 40.3201   4
  -4  -5   0 987.191 60.3517   2
   4  -5   0 1017.54 64.4623   2
  -4  -5  -1 179.079 19.6831   4
   4  -5   1 191.757 30.4583   2
  -4  -5  -1 219.648 37.6239   3
   4  -5   1 179.139 35.9359   1
   4  -5   2 1033.24 67.6730   2
  -4  -5  -2 1026.14 78.3168   3
  -4  -5  -2 1050.86 52.6968   4
   4  -5   2 1051.28 82.4945   1
   4  -5   3 36.0615 18.8802   2
  -4  -5  -3 47.0261 20.8144   3
  -4  -5  -3 13.7855 10.8636   4
   4  -5   3 16.2681 18.7324   1
  -4  -5  -4 428.811 53.3859   3
   4  -5   4 370.660 45.2015   2
  -4  -5  -4 352.896 35.3945   4
   4   5   4 387.723 19.1053   1
   4  -5   4 395.203 55.0522   1
   4   5   4 359.614 25.0964   1
   4   5   5 61.7532 6.92203   1
   4  -5   5 106.684 28.7441   2
  -4  -5  -5 89.8561 31.0482   3
   4   5   5 50.8525 5.20793   1
  -4  -5  -5 63.3141 16.4497   4
   4  -5   5 60.1636 28.0805   1
  -4  -5  -6 0.07670 23.8814   3
   4  -5   6-0.44464 18.6143   2
  -4  -5  -6 12.3306 12.1886   4
   4  -5   6 32.3206 21.7781   1
   4  -5   7 1292.04 84.8540   2
   4  -5   7 1257.29 97.8914   1
   4  -5   7 1249.48 36.7838   3
  -4  -5  -7 1385.66 80.9616   4
  -4  -5  -7 1285.83 93.7119   3
  -4  -5  -8 247.725 42.3417   3
   4  -5   8 334.387 21.5295   3
   4  -5   8 405.654 52.0085   2
  -4  -5  -8 320.254 42.0642   4
  -4  -5  -9-14.7112 28.3756   3
  -4  -5  -9 20.5842 13.9782   4
   4  -5   9 41.7620 27.2494   2
  -4  -5 -10 7439.55 209.811   4
   4  -5  10 7164.19 213.129   2
  -4  -5 -10 7226.06 231.667   3
   4  -5  11 2240.09 123.520   2
  -4  -5 -11 2240.92 119.953   4
  -4  -5 -11 2239.33 131.222   3
  -4   5 -11 2181.88 115.080   4
   4  -5  12 857.840 78.7831   2
  -4  -5 -12 879.011 78.6126   4
  -4   5 -12 904.631 76.4910   4
  -4  -5 -12 936.920 87.1664   3
   4  -5  13 402.261 58.9554   2
  -4  -5 -13 382.901 58.6399   3
  -4  -5 -13 466.063 59.2930   4
  -4   5 -13 424.214 53.6707   4
   4  -5  14 1294.38 101.179   2
  -4  -5 -14 1286.96 100.621   4
  -4   5 -14 1258.20 95.7220   4
  -4  -5 -14 1141.49 99.6626   3
  -4  -5 -15 36.8413 27.9093   3
   4  -5  15-7.60633 27.0130   2
  -4  -5 -15 32.2567 20.6492   4
  -4   5 -15 10.0712 17.2282   4
   4  -5  16 1906.50 131.193   2
  -4  -5 -16 1921.31 133.894   3
  -4  -5 -16 1801.36 126.907   4
  -4   5 -16 1954.04 126.290   4
   4  -5  17 33.6685 29.4382   2
  -4  -5 -17 41.4493 29.9038   4
  -4   5 -17 39.2330 29.6048   4
  -4  -5 -17 62.8471 34.1857   3
  -4   5 -18 1593.53 119.133   4
  -4  -5 -18 1729.57 130.605   4
  -4  -5 -18 1471.01 120.791   3
   4  -5  18 1586.61 122.416   2
   4  -5  19 659.814 82.2910   2
  -4  -5 -19 669.593 84.4230   4
  -4   5 -19 557.669 72.4973   4
  -4  -5 -19 601.578 79.3848   3
   4  -5  20 269.013 56.9297   2
  -4  -5 -20 226.619 55.0236   4
  -4   5 -20 201.404 48.3005   4
   4  -5  21 145.245 46.0383   2
  -4   5 -21 290.991 57.3458   4
  -4  -5 -21 227.997 53.4812   4
   4  -5  22 20.4765 23.7168   2
  -4  -5 -22 99.4847 46.5209   4
  -4   5 -22 50.0987 26.3148   4
   4  -5  23 75.6456 33.9601   2
  -4  -5 -23 31.5619 29.9329   4
  -4   5 -23 15.9048 21.8359   4
   4  -5  24 668.764 91.6011   2
  -4   5 -24 535.453 79.5523   4
  -4  -5 -24 583.367 89.8289   4
   4  -5  25 159.993 46.7761   2
  -4   5 -25 102.524 37.1872   4
  -4  -5 -25 21.7234 30.5265   4
   4  -5  26 505.015 79.6079   2
  -4  -5 -26 700.648 103.661   4
  -4  -6  28 172.224 52.0630   2
   4  -6 -28 176.764 54.1472   4
   4  -6 -27 2272.01 171.241   4
  -4  -6  27 2525.97 162.276   2
   4  -6 -26 219.939 56.7550   4
  -4  -6  26 170.886 43.7460   2
   4  -6 -25 138.342 47.5131   4
  -4  -6  25 167.764 43.5479   2
  -4  -6  24 60.0596 29.6600   3
   4  -6 -24 117.993 41.8157   4
  -4  -6  24 104.178 38.2505   2
  -4  -6  23 1921.13 133.005   3
   4  -6 -23 1919.21 146.351   4
  -4  -6  23 1954.71 134.296   2
  -4  -6  22 234.529 50.2219   3
   4  -6 -22 290.449 59.2787   4
  -4  -6  22 225.251 48.5277   2
  -4  -6  21 738.008 81.7251   3
  -4  -6  21 695.468 77.8892   2
   4  -6 -21 685.182 86.5187   4
   4  -6 -20 3991.47 192.252   4
  -4  -6  20 4324.38 187.859   3
  -4  -6  20 4343.11 190.032   2
   4  -6 -19 3163.94 168.669   4
  -4  -6  19 3331.86 161.948   3
  -4  -6  19 3181.83 160.220   2
  -4  -6  18 100.124 34.0925   3
   4  -6 -18 119.620 37.6731   4
  -4  -6  18 102.167 33.6425   2
  -4  -6  17 1031.84 87.9776   3
   4  -6 -17 1020.52 92.0610   4
  -4  -6  17 1050.34 86.8861   2
   4  -6 -17 898.563 70.0267   1
   4  -6 -16 471.162 61.4665   4
   4  -6 -16 478.379 50.7653   1
  -4  -6  16 441.652 57.6943   3
  -4  -6  16 513.958 63.1813   2
  -4  -6  15 1612.45 106.631   3
   4  -6 -15 1773.65 97.2421   1
   4  -6 -15 1680.02 110.783   4
  -4  -6  15 1761.74 111.442   2
   4  -6 -14 790.235 74.3030   4
  -4  -6  14 666.699 69.1815   3
   4  -6 -14 724.617 61.7498   1
  -4  -6  14 760.304 73.9272   2
  -4  -6  13 5908.09 196.548   3
   4  -6 -13 5839.35 193.203   4
  -4  -6  13 5899.63 195.041   2
   4  -6 -13 5594.23 171.168   1
   4  -6 -12 128.656 30.7107   1
  -4  -6  12 166.586 37.6458   3
  -4  -6  12 111.946 34.5557   2
   4  -6 -12 103.732 33.3575   4
  -4  -6  11 5115.53 180.328   3
   4  -6 -11 5586.23 181.705   4
  -4  -6  11 5232.19 177.389   2
   4  -6 -11 5222.47 168.636   1
  -4  -6  10 695.835 66.0948   3
  -4  -6  10 660.114 63.8920   2
   4  -6 -10 612.182 58.9264   4
   4  -6 -10 678.985 61.0942   1
  -4  -6   9 2291.42 114.583   2
   4  -6  -9 2301.31 65.4122   2
  -4  -6   9 2043.18 113.618   3
   4  -6  -9 2216.37 108.580   4
   4  -6  -9 2241.79 113.031   1
  -4  -6   8 5993.13 179.482   2
  -4  -6   8 6457.45 198.819   3
   4  -6  -8 6352.34 176.929   4
   4  -6  -8 6213.51 119.471   2
   4  -6  -8 6470.27 192.846   1
   4  -6  -7 4818.15 151.457   4
  -4  -6   7 4841.21 171.935   3
  -4  -6   7 4662.32 157.042   2
   4  -6  -7 4659.17 165.262   1
   4  -6  -7 4697.06 112.952   2
  -4  -6   6 1014.49 78.9048   3
  -4  -6   6 1017.12 73.7003   2
   4  -6  -6 1034.83 57.6543   2
   4  -6  -6 1044.86 79.5902   1
   4  -6  -5 295.269 45.6588   1
  -4  -6   5 266.942 41.2681   3
  -4  -6   5 259.772 38.5336   2
   4  -6  -5 242.591 30.4842   2
  -4  -6   4 9054.71 236.517   3
   4  -6  -4 9372.88 244.034   1
  -4  -6   4 8957.91 204.072   2
   4  -6  -4 9244.75 185.659   2
   4  -6  -3 2031.66 90.0464   2
  -4  -6   3 2080.83 114.467   3
  -4  -6   3 2098.08 99.8065   2
   4  -6  -3 2089.67 116.565   1
  -4  -6   2 4117.70 163.310   3
   4  -6  -2 4244.97 134.416   2
   4  -6  -2 4265.83 168.486   1
  -4  -6   2 4320.62 137.159   2
   4  -6  -1 41435.4 530.204   1
  -4  -6   1 41489.4 514.231   3
  -4  -6   1 40993.9 419.341   2
   4  -6  -1 41964.3 431.737   2
  -4  -6   0 28759.8 430.710   3
  -4  -6   0 27967.9 336.654   2
   4  -6   0 28044.1 359.316   2
   4  -6   0 28431.7 439.728   1
  -4  -6  -1 9100.11 245.211   3
   4  -6   1 8814.87 206.349   2
   4  -6   1 8711.70 248.700   1
  -4  -6  -1 8068.37 115.516   4
  -4  -6  -2 12832.5 291.869   3
   4  -6   2 12184.2 298.635   1
   4  -6   2 12110.3 248.129   2
  -4  -6  -2 11906.7 162.367   4
  -4  -6  -3 10.6268 21.2519   3
   4  -6   3 10.9478 23.4195   1
  -4  -6  -3 23.9340 10.4764   4
   4  -6   4 2264.63 133.333   1
  -4  -6  -4 2483.36 131.800   3
  -4  -6  -4 2336.94 86.8157   4
   4  -6   4 2319.79 112.733   2
  -4  -6  -5 12715.7 302.636   3
   4  -6   5 12176.4 312.191   1
   4  -6   5 12283.8 263.357   2
  -4  -6  -5 12183.9 211.388   4
  -4  -6  -6 3385.86 156.669   3
  -4  -6  -6 3592.10 122.802   4
   4  -6   6 3434.57 165.896   1
   4  -6   6 3296.21 141.476   2
  -4  -6  -7 2771.38 145.548   3
  -4  -6  -7 2872.62 115.823   4
   4  -6   7 2780.70 131.226   2
  -4  -6  -8 1470.07 107.901   3
   4  -6   8 1597.31 104.667   2
  -4  -6  -8 1526.02 88.6028   4
  -4  -6  -9 805.448 82.3675   3
   4  -6   9 873.249 79.7880   2
  -4  -6  -9 870.370 71.0413   4
  -4  -6 -10 4706.19 169.042   4
   4  -6  10 4310.42 173.583   2
  -4  -6 -10 4730.70 197.282   3
  -4  -6 -11 84.2975 35.2587   3
   4  -6  11 93.3554 34.3943   2
  -4  -6 -11 73.4369 30.0148   4
  -4   6 -11 55.3606 18.1662   4
  -4  -6 -12 1173.88 92.5682   4
  -4   6 -12 1048.07 82.4542   4
   4  -6  12 1095.71 94.1349   2
  -4  -6 -12 1090.69 99.3753   3
  -4   6 -13 3201.44 145.211   4
  -4  -6 -13 3388.46 159.749   4
   4  -6  13 3200.46 160.828   2
  -4  -6 -13 3147.37 169.420   3
  -4  -6 -14 2.24676 25.0969   3
   4  -6  14 53.2681 31.8609   2
  -4  -6 -14 54.2734 32.5575   4
  -4   6 -14-7.69759 15.7387   4
  -4  -6 -15 1727.84 122.580   4
  -4   6 -15 1602.77 108.598   4
   4  -6  15 1726.42 126.380   2
  -4  -6 -15 1694.07 128.794   3
  -4   6 -16 916.418 86.3757   4
  -4  -6 -16 939.821 99.7026   3
  -4  -6 -16 869.305 90.0040   4
   4  -6  16 962.526 96.4252   2
  -4  -6 -17 1201.88 108.656   4
  -4   6 -17 1229.83 101.205   4
  -4  -6 -17 1172.77 110.718   3
   4  -6  17 1257.03 112.402   2
  -4  -6 -18 2906.92 171.695   4
  -4  -6 -18 3018.17 178.150   3
  -4   6 -18 2969.12 158.282   4
   4  -6  18 3273.81 180.303   2
  -4   6 -19 334.411 58.8283   4
  -4  -6 -19 296.152 58.0606   4
  -4  -6 -19 307.649 63.4066   3
   4  -6  19 384.346 68.0921   2
   4  -6  20 337.536 67.4744   2
  -4   6 -20 315.356 54.8617   4
  -4  -6 -20 206.183 46.3799   4
  -4  -6 -21 576.906 82.9954   4
   4  -6  21 780.294 95.9356   2
   4  -6  22 358.050 69.7902   2
  -4  -6 -22 325.950 65.0236   4
   4  -6  23 136.261 35.3589   2
  -4  -6 -23-3.48184 33.3494   4
   4  -6  24-38.4078 35.3192   2
  -4  -6 -24-3.95788 26.6263   4
  -4  -6 -25-5.85310 35.5730   4
   4  -6  25 114.109 48.3350   2
  -4  -7  27 87.4867 39.9193   3
  -4  -7  27-3.11169 26.4124   2
  -4  -7  26 367.640 65.1880   2
  -4  -7  26 440.544 71.8611   3
   4  -7 -26 255.519 62.0967   4
  -4  -7  25 25.6272 24.8396   3
   4  -7 -25-46.5487 36.1822   4
  -4  -7  25-21.0456 33.6737   2
  -4  -7  24 1723.82 134.013   3
   4  -7 -24 1978.55 154.195   4
  -4  -7  24 2146.87 149.012   2
   4  -7 -23 311.766 64.0024   4
  -4  -7  23 258.606 51.0518   3
  -4  -7  23 370.331 65.6697   2
   4  -7 -22 99.3066 41.4014   4
  -4  -7  22 40.6508 22.8646   3
  -4  -7  22 76.3522 33.9515   2
  -4  -7  21-11.8377 34.8300   3
   4  -7 -21 32.0554 29.7340   4
  -4  -7  21-6.53489 25.6186   2
  -4  -7  20 98.2353 36.8708   2
  -4  -7  20 78.2585 30.7704   3
   4  -7 -20 131.721 46.3293   4
   4  -7 -19 6644.37 247.109   4
  -4  -7  19 6986.65 248.020   2
  -4  -7  19 7101.21 253.473   3
   4  -7 -18 369.737 61.0986   4
  -4  -7  18 375.417 59.2855   3
  -4  -7  18 347.188 60.0913   2
  -4  -7  17 988.057 93.2514   3
   4  -7 -17 999.138 93.4851   4
  -4  -7  17 892.002 89.5252   2
  -4  -7  16 522.464 67.1491   3
   4  -7 -16 669.969 75.5624   4
  -4  -7  16 523.890 64.3863   2
  -4  -7  15 535.562 68.2957   2
  -4  -7  15 629.935 72.6284   3
   4  -7 -15 590.724 70.2499   4
   4  -7 -14 127.983 31.2514   1
  -4  -7  14 154.734 39.5740   3
   4  -7 -14 117.039 35.2870   4
  -4  -7  14 137.423 37.7057   2
  -4  -7  13 1952.37 122.969   3
   4  -7 -13 1965.17 117.529   4
  -4  -7  13 1731.95 112.550   2
   4  -7 -13 1747.71 103.713   1
   4  -7 -12 4215.33 166.626   4
  -4  -7  12 3800.15 170.735   3
  -4  -7  12 4079.30 168.701   2
   4  -7 -12 3867.77 155.678   1
  -4  -7  11 757.957 72.2996   2
  -4  -7  11 651.890 71.0696   3
   4  -7 -11 823.436 73.7611   4
   4  -7 -11 787.075 72.0054   1
   4  -7 -10 39.8451 26.7402   1
   4  -7 -10 26.6338 16.2687   4
  -4  -7  10-6.24687 31.2526   2
  -4  -7  10 42.5925 22.9830   3
   4  -7  -9 83.5465 21.6941   4
  -4  -7   9 94.4855 28.9003   3
  -4  -7   9 33.3866 29.4975   2
   4  -7  -9 72.5513 24.6009   1
  -4  -7   8 859.054 75.5872   2
   4  -7  -8 893.658 51.1191   2
   4  -7  -8 757.683 72.9422   1
  -4  -7   8 952.260 83.7596   3
  -4  -7   7 3.75376 19.6452   3
  -4  -7   7-31.0717 26.4628   2
   4  -7  -7-10.6421 14.0808   2
   4  -7  -7-15.1512 20.2885   1
  -4  -7   6 1729.62 111.083   3
  -4  -7   6 1606.65 98.7257   2
   4  -7  -6 1785.82 113.564   1
   4  -7  -6 1706.16 80.3859   2
  -4  -7   5 1228.49 93.7527   3
  -4  -7   5 1164.86 83.4918   2
   4  -7  -5 1228.84 71.9893   2
   4  -7  -5 1201.73 92.5394   1
  -4  -7   4 25.4445 19.4561   3
  -4  -7   4 16.2273 19.0541   2
   4  -7  -4 46.2727 20.5885   2
   4  -7  -4 60.1015 29.6585   1
  -4  -7   3 2157.71 124.850   3
  -4  -7   3 1926.18 101.928   2
   4  -7  -3 2105.85 125.303   1
   4  -7  -3 2105.38 99.8964   2
  -4  -7   2 21.8470 20.1911   3
   4  -7  -2 9.66290 18.0834   2
  -4  -7   2 16.5376 20.5669   2
   4  -7  -2 22.0246 20.8451   1
  -4  -7   1 617.495 68.4027   3
  -4  -7   1 537.260 54.8344   2
   4  -7  -1 565.688 56.3177   2
   4  -7  -1 468.292 62.8248   1
  -4  -7   0 320.069 51.6505   3
  -4  -7   0 379.240 45.1271   2
   4  -7   0 345.584 54.2248   1
   4  -7   0 352.295 46.7888   2
  -4  -7  -1 96.6393 33.3369   3
   4  -7   1 43.8651 22.3661   1
   4  -7   1 94.3143 28.3599   2
  -4  -7  -2 65.0154 26.3338   3
   4  -7   2 78.8613 29.5819   1
   4  -7   2 101.179 29.0302   2
  -4  -7  -3-10.8428 24.7714   3
   4  -7   3 7.82353 23.2096   1
   4  -7   3-21.0277 23.0822   2
  -4  -7  -4 75.5092 28.6004   3
   4  -7   4 157.332 43.6677   1
   4  -7   4 133.512 32.3546   2
  -4  -7  -5 421.379 59.2818   3
   4  -7   5 420.978 57.9609   2
  -4  -7  -6 1502.08 113.152   3
  -4  -7  -6 1566.26 79.0963   4
   4  -7   6 1432.66 102.575   2
  -4  -7  -7 1401.62 110.350   3
  -4  -7  -7 1347.77 77.8274   4
   4  -7   7 1138.01 92.4262   2
   4  -7   8 198.017 45.1233   2
  -4  -7  -8 237.233 50.0342   3
  -4  -7  -8 154.607 29.6325   4
   4  -7   9 3529.62 166.077   2
  -4  -7  -9 3445.82 175.801   3
  -4  -7  -9 3211.56 133.350   4
   4  -7  10 2115.47 132.912   2
  -4  -7 -10 1942.45 108.950   4
  -4   7 -10 1947.26 103.691   4
  -4  -7 -10 1749.56 128.179   3
  -4  -7 -11 591.612 78.1648   3
   4  -7  11 805.231 87.0350   2
  -4   7 -11 699.276 64.9867   4
  -4  -7 -11 680.000 70.2180   4
   4  -7  12 2170.31 138.353   2
  -4  -7 -12 2134.42 125.317   4
  -4  -7 -12 2062.58 141.951   3
   4  -7  13 4722.27 205.632   2
  -4  -7 -13 4998.84 198.118   4
  -4  -7 -13 4643.71 214.431   3
  -4  -7 -14 53.0237 33.4008   3
   4  -7  14 62.3012 36.8415   2
  -4  -7 -14-5.51502 17.8412   4
   4  -7  15 625.042 80.4850   2
  -4  -7 -15 523.906 68.9993   4
  -4  -7 -15 658.922 84.8283   3
   4  -7  16 546.499 79.6936   2
  -4  -7 -16 401.589 68.6161   3
  -4  -7 -16 458.409 65.7833   4
   4  -7  17 298.825 63.6512   2
  -4  -7 -17 362.926 65.8715   4
  -4  -7 -17 274.945 59.9223   3
  -4  -7 -18 1459.88 125.375   4
   4  -7  18 1533.82 132.252   2
  -4  -7 -18 1395.98 129.181   3
  -4  -7 -19 198.252 48.7640   4
   4  -7  19 268.920 60.4989   2
  -4  -7 -19 224.055 57.0034   3
   4  -7  20 3087.93 192.629   2
  -4  -7 -20 2742.37 180.360   4
  -4  -7 -20 2517.62 175.567   3
  -4  -7 -21 1164.81 121.142   4
   4  -7  21 1198.11 124.495   2
   4  -7  22 326.130 67.8939   2
  -4  -7 -22 444.700 80.6464   4
   4  -7  23 434.174 78.3770   2
  -4  -7 -23 469.086 80.0756   4
  -4  -7 -24 610.859 95.0419   4
   4  -8 -25 528.978 86.1958   4
  -4  -8  24 1295.17 123.116   3
   4  -8 -24 1277.32 123.694   4
  -4  -8  24 1235.85 117.960   2
  -4  -8  23 309.933 62.4179   3
   4  -8 -23 366.041 69.0113   4
  -4  -8  23 347.558 65.0274   2
   4  -8 -22 66.8812 29.4777   4
  -4  -8  22-9.42181 26.5786   3
  -4  -8  22 12.7705 28.4701   2
  -4  -8  21 1092.10 109.104   3
   4  -8 -21 1145.49 109.575   4
  -4  -8  21 1256.17 114.906   2
   4  -8 -20 27.9106 25.1080   4
  -4  -8  20 110.825 43.6327   3
  -4  -8  20 58.2207 32.6682   2
   4  -8 -19 2242.51 147.654   4
  -4  -8  19 2380.66 157.455   3
  -4  -8  19 2196.33 146.649   2
   4  -8 -18-2.48879 21.5852   4
  -4  -8  18 22.8038 22.8875   3
  -4  -8  18-43.8653 35.0628   2
   4  -8 -17 868.664 90.0522   4
  -4  -8  17 814.572 90.5850   3
  -4  -8  17 828.464 88.4813   2
  -4  -8  16 259.085 50.9471   3
   4  -8 -16 366.602 57.5638   4
  -4  -8  16 427.125 62.8742   2
   4  -8 -15 932.019 88.3966   4
  -4  -8  15 956.926 95.4206   3
  -4  -8  15 781.796 86.0217   2
  -4  -8  14 971.357 94.1701   3
   4  -8 -14 909.436 83.3188   4
  -4  -8  14 923.550 86.9410   2
  -4  -8  13-17.9210 24.9077   3
   4  -8 -13-3.04322 21.1122   4
  -4  -8  13-7.72398 24.7373   2
   4  -8 -12 656.405 68.2319   1
  -4  -8  12 693.699 78.8602   3
  -4  -8  12 676.847 74.3088   2
   4  -8 -12 668.428 67.4909   4
  -4  -8  11 503.346 66.8478   3
   4  -8 -11 509.433 59.3125   4
  -4  -8  11 534.626 69.2930   2
   4  -8 -11 396.709 54.9118   1
  -4  -8  10 3169.89 154.082   2
  -4  -8  10 3318.87 164.888   3
   4  -8 -10 3232.16 153.029   1
  -4  -8   9 3931.92 179.565   3
   4  -8  -9 4029.17 172.188   1
  -4  -8   9 4055.10 171.612   2
  -4  -8   8 2205.93 135.141   3
   4  -8  -8 2054.78 124.243   1
  -4  -8   8 2402.43 131.688   2
   4  -8  -7 559.553 67.5395   1
  -4  -8   7 631.126 73.1578   3
  -4  -8   7 673.043 71.9762   2
   4  -8  -7 760.543 54.9378   2
  -4  -8   6 14427.9 308.534   2
  -4  -8   6 14070.2 341.344   3
   4  -8  -6 14462.8 245.049   2
   4  -8  -6 14098.8 333.736   1
  -4  -8   5 937.719 80.1924   2
  -4  -8   5 879.668 86.0114   3
   4  -8  -5 943.519 89.6376   1
   4  -8  -5 988.562 68.6635   2
  -4  -8   4 2984.60 156.740   3
  -4  -8   4 2824.35 133.192   2
   4  -8  -4 3064.87 123.921   2
   4  -8  -4 2911.16 156.442   1
  -4  -8   3 11204.2 303.654   3
   4  -8  -3 11335.9 311.711   1
  -4  -8   3 11896.2 265.169   2
   4  -8  -3 11618.8 247.579   2
  -4  -8   2 2138.11 134.498   3
  -4  -8   2 2056.41 110.943   2
   4  -8  -2 1998.46 133.502   1
   4  -8  -2 2206.02 111.615   2
  -4  -8   1 142.975 37.2913   3
   4  -8  -1 235.770 40.1342   2
  -4  -8   1 176.234 32.5655   2
   4  -8  -1 250.835 50.4328   1
   4  -8   0 166.860 35.6752   2
  -4  -8   0 189.835 37.1198   2
  -4  -8   0 118.043 34.6774   3
   4  -8   0 231.362 50.8913   1
  -4  -8  -1 1550.26 116.122   3
   4  -8   1 1609.62 121.678   1
   4  -8   1 1560.58 102.740   2
   4  -8   2 7335.75 222.512   2
  -4  -8  -2 7319.42 252.163   3
   4  -8   3 407.419 56.7807   2
  -4  -8  -3 358.705 58.5385   3
  -4  -8  -4 2521.08 151.213   3
   4  -8   4 2579.15 137.504   2
  -4  -8  -5 57.6052 32.3609   3
   4  -8   5 97.1878 39.4191   2
  -4  -8  -6 16643.4 394.456   3
   4  -8   6 16192.1 357.172   2
  -4  -8  -7 74.0095 31.8717   3
   4  -8   7 83.5745 36.8961   2
  -4  -8  -8 5073.19 223.237   3
   4  -8   8 4857.52 202.557   2
  -4  -8  -9 161.595 43.8407   3
   4  -8   9 159.851 41.1781   2
  -4  -8 -10 425.545 68.3628   3
   4  -8  10 374.577 63.6833   2
   4  -8  11 2476.51 152.531   2
  -4  -8 -11 2438.36 160.467   3
   4  -8  12 2917.08 168.262   2
  -4  -8 -12 2746.70 171.450   3
  -4  -8 -13 926.488 101.917   3
   4  -8  13 1024.55 103.894   2
  -4  -8 -14 88.1023 37.9164   3
   4  -8  14 237.567 55.9652   2
   4  -8  15 1882.94 143.726   2
  -4  -8 -15 1864.85 149.813   3
   4  -8  16 4800.56 232.527   2
  -4  -8 -16 4593.33 233.712   3
   4  -8  17 3402.75 201.184   2
  -4  -8 -17 3415.02 204.812   3
   4  -8  18 1052.34 114.830   2
  -4  -8 -18 1087.49 118.712   3
  -4  -8 -19 51.4173 32.2780   3
   4  -8  19-43.8342 49.0586   2
   4  -8  20 1198.08 124.717   2
   4  -9 -21 16.3360 23.5895   4
  -4  -9  21 40.8546 34.4956   2
   4  -9 -20 1708.66 131.888   4
  -4  -9  20 1622.64 133.316   2
  -4  -9  19-23.4061 25.7401   3
   4  -9 -19-8.39459 24.3228   4
  -4  -9  19 27.2055 26.5403   2
   4  -9 -18 140.002 41.6913   4
  -4  -9  18 168.756 49.8090   3
  -4  -9  18 71.5617 32.3969   2
  -4  -9  17 59.5290 30.8603   3
   4  -9 -17 57.7168 26.0259   4
  -4  -9  17 13.3113 32.8297   2
  -4  -9  16 152.470 39.8965   3
   4  -9 -16 135.438 37.0071   4
  -4  -9  16 106.643 41.0427   2
  -4  -9  15 2775.70 164.868   2
   4  -9 -15 2946.97 154.466   4
  -4  -9  15 2791.98 170.885   3
  -4  -9  14 2411.69 157.231   3
  -4  -9  14 2648.54 157.407   2
  -4  -9  13 51.0325 29.8428   3
  -4  -9  13 26.1715 23.8867   2
  -4  -9  12 17.5687 21.6913   3
  -4  -9  12 20.0089 25.1113   2
  -4  -9  11 45.6115 23.2433   3
  -4  -9  11 37.7152 24.7765   2
  -4  -9  10 77.8450 31.3590   3
  -4  -9  10 51.0733 27.3370   2
  -4  -9   9 231.220 50.2054   3
  -4  -9   9 154.072 40.4318   2
   4  -9  -9 195.933 39.1959   1
  -4  -9   8 215.550 48.0128   3
  -4  -9   8 243.722 50.4248   2
   4  -9  -8 160.649 38.3032   1
  -4  -9   7 68.4514 33.4863   3
  -4  -9   7 122.879 38.3374   2
   4  -9  -7 47.0985 26.7989   1
  -4  -9   6 629.912 75.7540   3
  -4  -9   6 640.624 71.6514   2
   4  -9  -6 490.491 66.1639   1
  -4  -9   5 88.8627 35.3581   3
   4  -9  -5 116.263 27.3183   2
  -4  -9   5 104.279 36.8795   2
   4  -9  -5 75.1850 28.0003   1
  -4  -9   4 368.521 59.6923   3
   4  -9  -4 463.468 52.2121   2
  -4  -9   4 464.931 61.1456   2
   4  -9  -4 355.320 59.5019   1
  -4  -9   3-12.1626 28.4452   3
  -4  -9   3 34.5007 29.0138   2
   4  -9  -3 11.7390 17.4126   2
  -4  -9   2 245.421 49.1556   3
  -4  -9   2 226.279 43.5030   2
   4  -9  -2 259.599 41.2116   2
  -4  -9   1 89.8560 34.5491   3
  -4  -9   1 165.883 37.4189   2
   4  -9  -1 141.134 35.3074   2
  -4  -9   0 31.2678 24.6261   3
   4  -9   0 40.2322 18.3659   2
  -4  -9  -1 64.3451 32.5096   3
   4  -9   1 58.5722 28.5071   2
  -4  -9  -2-8.42604 27.0881   3
   4  -9   2-25.8524 23.1770   2
  -4  -9  -3 2086.40 144.041   3
   4  -9   3 2024.36 128.427   2
  -4  -9  -4 848.707 94.4237   3
   4  -9   4 975.240 94.0478   2
  -4  -9  -5 219.023 48.6866   3
   4  -9   5 227.209 50.1010   2
  -4  -9  -6 333.569 61.3835   3
   4  -9   6 408.003 64.8995   2
  -4  -9  -7 344.941 64.0782   3
   4  -9   7 295.796 57.3903   2
   4  -9   8 1070.36 102.668   2
  -4  -9  -8 1222.54 116.529   3
   4  -9   9 693.876 84.0812   2
  -4  -9  -9 665.684 89.1623   3
  -4  -9 -10 528.369 78.9969   3
   4  -9  10 701.660 89.1325   2
  -4  -9 -11 151.720 45.0886   3
   4  -9  11 134.908 42.5195   2
   4  -9  12 3680.16 199.034   2
  -4  -9 -12 3567.40 204.185   3
  -4  -9 -13-34.5893 40.3573   3
   4  -9  13 65.3169 36.9336   2
  -4  -9 -14 668.317 91.4207   3
   4  -9  14 694.054 92.6049   2
   4  -9  15 340.463 70.1700   2
  -4  -9 -15 274.116 62.9358   3
   4  -9  16 980.245 111.583   2
  -4  -9 -16 988.726 113.598   3
   4  -9  17 99.6755 45.0213   2
  -4  -9 -17 90.6302 31.7765   3
  -4  -9 -18 131.582 48.2737   3
  -4 -10  16-25.8258 38.3003   2
  -4 -10  15 334.771 60.6992   2
  -4 -10  14 161.826 47.6356   2
  -4 -10  13 3668.34 190.594   2
  -4 -10  12 575.004 78.8790   2
  -4 -10  11 638.169 85.2399   3
  -4 -10  11 541.206 75.1251   2
  -4 -10  10 124.229 38.0727   3
  -4 -10  10 216.524 51.9529   2
  -4 -10   9 303.479 57.5080   3
  -4 -10   9 263.704 51.6752   2
  -4 -10   8 2230.93 152.345   3
  -4 -10   8 2311.81 142.168   2
  -4 -10   7 1579.06 128.542   3
  -4 -10   7 1559.85 115.187   2
  -4 -10   6 562.740 70.8123   2
  -4 -10   6 544.499 76.6000   3
  -4 -10   5 1102.24 106.662   3
  -4 -10   5 1157.43 97.1999   2
  -4 -10   4 205.274 44.9194   3
  -4 -10   4 214.769 45.3983   2
  -4 -10   3-18.9186 29.4686   3
  -4 -10   3 22.8627 26.2802   2
  -4 -10   2 4752.93 221.824   3
  -4 -10   2 4768.33 187.676   2
   4 -10  -2 4787.53 179.886   2
  -4 -10   1 3249.74 185.949   3
   4 -10  -1 3569.46 161.350   2
   4 -10   0 864.480 85.3232   2
  -4 -10   0 808.661 94.2575   3
  -4 -10  -1 5213.50 235.995   3
   4 -10   1 5478.11 210.311   2
  -4 -10  -2 716.863 90.1853   3
   4 -10   2 660.554 76.6651   2
  -4 -10  -3 1416.12 126.135   3
   4 -10   3 1224.14 105.055   2
  -4 -10  -4 1904.64 147.036   3
   4 -10   4 1656.41 124.779   2
  -4 -10  -5 6306.50 267.567   3
   4 -10   5 6407.66 245.873   2
  -4 -10  -6 54.3644 34.1081   3
   4 -10   6 114.418 44.1180   2
   4 -10   7 1182.61 110.549   2
  -4 -10  -7 1204.66 118.472   3
  -4 -10  -8 1.99694 27.3938   3
   4 -10   8 15.1140 31.3533   2
   4 -10   9 1268.03 118.594   2
  -4 -10  -9 1352.52 128.626   3
  -4 -10 -10 102.626 39.1306   3
   4 -10  10 46.4251 28.5803   2
  -4 -10 -11 21.8410 24.9181   3
   4 -10  11 9.20786 32.0184   2
   4 -10  12 842.918 100.198   2
  -4 -10 -12 760.423 97.4626   3
  -4 -10 -13 2.82203 24.8878   3
   4 -10  13 69.1914 37.1419   2
   4 -10  14 355.770 73.6561   2
  -4 -10 -14 285.213 63.3926   3
  -4 -10 -15 10.8049 30.0573   3
  -4 -11  10-14.8877 27.3280   2
  -4 -11   9 323.650 59.1456   2
  -4 -11   8-17.8513 26.8826   2
  -4 -11   7 46.5116 29.4007   2
  -4 -11   6-6.27132 22.1705   2
  -4 -11   5 27.7799 26.4588   2
  -4 -11   4 486.434 66.9296   2
   4 -11   1 139.013 37.7292   2
  -4 -11  -2 115.889 41.8168   3
   4 -11   2 21.0361 23.7524   2
  -4 -11  -3-19.3487 33.9131   3
   4 -11   3-55.4580 32.4780   2
   4 -11   4 19.3837 26.0376   2
  -4 -11  -4 118.652 47.9851   3
  -4 -11  -5 169.366 51.1042   3
   4 -11   5 98.1415 33.2935   2
  -4 -11  -6 141.334 41.1040   3
   4 -11   6 116.442 38.0476   2
   4 -11   7 1146.51 114.146   2
  -4 -11  -7 878.358 104.276   3
  -4 -11  -8 881.791 106.002   3
   4 -11   8 954.602 106.675   2
   4 -11   9 237.954 56.3867   2
  -4 -11  -9 233.040 59.7460   3
  -4 -11 -10-46.9338 40.2908   3
   5   0 -32 4318.29 177.149   1
   5   0 -32 4657.31 249.852   4
   5   0 -31 27.5635 20.8421   1
   5   0 -31 6.03435 27.8032   4
   5   0 -30 4297.64 171.514   1
   5   0 -30 4312.78 232.677   4
   5   0 -29 34.2169 27.7910   1
   5   0 -29 52.8243 38.5148   4
   5   0 -28 238.259 42.2135   1
   5   0 -28 230.652 53.1151   4
   5   0 -27 24.0209 19.3649   1
   5   0 -27-1.41856 24.9945   4
   5   0 -26 3531.11 189.974   4
   5   0 -26 3362.18 139.920   1
   5   0 -25 40.6411 25.4372   1
   5   0 -25 29.9168 35.5657   4
   5   0 -24 1469.54 115.885   4
   5   0 -24 1420.99 88.4350   1
   5   0 -23 23.1486 26.1637   1
   5   0 -23 34.5926 28.9749   4
   5   0 -22 66.4046 30.6481   1
   5   0 -22-1.56857 22.1973   4
   5   0 -21 22.0115 27.9338   4
   5   0 -21 25.6760 20.1574   1
   5   0 -20 3472.12 159.390   4
   5   0 -20 3603.50 127.267   1
  -5   0  20 3838.81 92.0618   2
   5   0 -19 68.9458 27.6144   1
   5   0 -19 32.1915 26.9700   4
  -5   0  19-6.63677 9.27417   2
   5   0 -18 8295.66 181.280   1
  -5   0  18 9017.29 133.248   2
   5   0 -18 8106.28 226.008   4
   5   0 -17 31.3035 25.7635   4
  -5   0  17 6.14173 8.64966   2
   5   0 -16 7711.59 168.276   1
   5   0 -16 7796.32 208.702   4
  -5   0  16 8149.98 118.465   2
   5   0 -15 170.703 37.7666   4
  -5   0  15 117.220 15.4651   2
   5   0 -15 210.380 35.0384   1
   5   0 -14 237.312 37.4651   4
  -5   0  14 281.558 21.4947   2
   5   0 -14 278.115 34.6808   1
   5   0 -13 39.8061 24.7513   1
   5   0 -13 31.4008 20.5811   4
  -5   0  13-1.45536 7.57489   2
   5   0 -12 25083.5 272.579   1
   5   0 -12 24722.6 325.059   4
   5   0 -11 35.4048 21.0106   1
   5   0 -11 4.17471 15.3361   4
   5   0 -10 148.157 24.1296   1
   5   0 -10 153.382 27.3456   4
   5   0  -9-6.66022 13.2491   4
   5   0  -9 8.01026 12.4139   1
   5   0  -8 19581.1 221.251   1
   5   0  -8 18713.6 244.772   4
   5   0  -7-17.2227 19.0915   4
   5   0  -7 0.70476 10.8928   1
   5   0  -6 8098.14 138.325   1
   5   0  -5 34.9915 12.5426   1
  -5   0   5 84.9214 17.9795   3
  -5   0   4 24.9845 10.9573   3
   5   0  -4-5.89446 14.0935   1
   5   0  -3 7.43366 9.01374   1
  -5   0   3 27.0139 13.0412   3
  -5   0   2 6887.94 129.261   3
   5   0  -2 7008.36 122.609   1
  -5   0   1-5.33047 8.02487   3
   5   0  -1-2.76422 7.52268   1
   5   0   0 15551.0 187.332   1
  -5   0   0 15439.7 198.786   3
  -5   0  -1-19.7823 12.2435   3
   5   0   1-11.5110 11.8257   1
  -5   0  -2 2316.53 81.0180   3
   5   0   2 2349.61 78.2549   1
  -5   0  -3-6.30273 8.79779   3
   5   0   3-1.52264 11.1472   1
  -5   0  -4 409.206 36.6267   3
   5   0   4 417.771 34.8865   1
  -5   0  -5 13.9100 10.6861   3
   5   0   5 13.1471 12.8579   1
  -5   0  -6 3094.39 103.471   3
   5   0   6 2988.65 100.465   1
  -5   0  -7-10.6487 14.8740   3
   5   0   7-3.20798 13.0034   1
  -5   0  -8 1957.40 87.1804   3
   5   0   8 1829.87 82.6866   1
  -5   0  -9 16.0666 14.8496   3
   5   0   9 17.4639 14.6840   1
  -5   0 -10 304.794 45.4891   4
   5   0  10 286.834 35.0339   1
  -5   0 -10 326.655 40.4203   3
  -5   0 -11-16.6344 24.5199   4
  -5   0 -11 24.5275 19.3719   3
  -5   0 -12 10426.0 223.743   3
  -5   0 -12 10511.5 271.555   4
  -5   0 -13-32.4999 29.2828   4
  -5   0 -13 2.64585 13.8787   3
  -5   0 -14 4242.08 184.697   4
   5   0  15 15.6307 19.1109   2
  -5   0 -15 28.1994 28.3823   4
  -5   0 -16 15566.0 369.848   4
   5   0  16 14932.7 295.966   2
   5   0  17 25.8755 24.4061   2
  -5   0 -17 17.2588 36.4956   4
   5   0  18 7976.15 225.629   2
  -5   0 -18 8180.10 287.410   4
  -5   0 -19-6.37699 25.3799   4
   5   0  19 45.6635 29.3455   2
   5   0  20 10578.0 274.257   2
  -5   0 -20 11407.5 350.519   4
   5   0  21 11.0258 23.9118   2
  -5   0 -21 37.0553 45.6619   4
   5   0  22 897.842 88.3758   2
  -5   0 -22 961.320 110.376   4
   5   0  23-34.5751 27.6064   2
  -5   0 -23 0.45385 27.3471   4
   5   0  24 3244.16 170.272   2
  -5   0 -24 3726.50 221.260   4
   5   0  25 3.26878 24.6726   2
  -5   0 -25 33.7170 45.9525   4
   5   0  26 9143.97 299.453   2
  -5   0 -26 10468.0 385.978   4
   5   0  27 18.1015 26.6398   2
  -5   0 -27 53.9382 52.2142   4
   5   0  28 21.9896 25.6762   2
  -5   0 -28 141.108 59.6126   4
   5   1 -33 36.0684 27.2108   1
   5   1 -32 815.250 80.1658   1
   5  -1 -32 776.371 105.562   4
   5   1 -32 846.737 104.149   4
   5   1 -31 167.641 49.5751   4
   5   1 -31 216.163 45.7078   1
   5  -1 -31 220.407 58.6346   4
   5   1 -30 256.426 59.4898   4
   5  -1 -30 147.313 34.0591   1
   5  -1 -30 240.610 69.8746   4
   5   1 -30 197.830 42.3199   1
   5   1 -29 669.811 71.2526   1
   5  -1 -29 732.412 98.8490   4
   5   1 -29 641.770 87.9932   4
   5  -1 -29 611.841 66.1637   1
   5   1 -28 84.2783 41.3525   4
   5  -1 -28 102.064 45.3447   4
   5  -1 -28 74.9674 27.8040   1
   5   1 -28 165.097 39.2739   1
   5  -1 -27 70.9958 24.4798   1
   5   1 -27 52.6288 25.2097   4
   5  -1 -27 144.554 50.9513   4
   5   1 -26 610.328 79.4917   4
   5  -1 -26 630.030 85.7449   4
   5  -1 -26 645.935 63.6229   1
   5  -1 -25 1650.04 96.7498   1
   5  -1 -25 1533.31 125.487   4
   5   1 -25 1559.61 122.524   4
   5  -1 -24 1123.61 77.9590   1
   5  -1 -24 1158.43 107.613   4
   5   1 -24 1180.40 103.628   4
   5  -1 -23 409.563 49.4452   1
   5  -1 -23 302.500 58.5591   4
   5   1 -23 376.860 59.3288   4
   5  -1 -22 96.7487 26.5458   1
   5  -1 -22 104.406 36.5680   4
   5   1 -22 60.8928 32.7870   4
  -5  -1  22 56.2354 17.4821   2
   5  -1 -21 550.815 52.4056   1
   5  -1 -21 553.709 69.6149   4
   5   1 -21 603.415 69.1028   4
  -5  -1  21 601.152 46.7075   2
   5  -1 -20 913.322 66.2389   1
   5  -1 -20 834.086 85.7512   4
   5   1 -20 854.619 78.3058   4
  -5  -1  20 852.922 54.4206   2
   5  -1 -19 10705.5 212.138   1
   5   1 -19 10313.2 258.128   4
  -5  -1  19 11117.1 190.017   2
   5  -1 -19 10252.2 268.897   4
   5  -1 -18 873.986 61.4289   1
   5   1 -18 760.596 70.2259   4
   5  -1 -18 768.405 74.9813   4
  -5  -1  18 767.963 49.7383   2
   5  -1 -17 964.564 62.5288   1
   5   1 -17 795.485 69.0355   4
   5  -1 -17 846.727 76.3706   4
  -5  -1  17 934.068 52.9995   2
   5  -1 -16 10763.6 197.725   1
   5  -1 -16 10141.3 244.602   4
   5   1 -16 10568.3 233.623   4
  -5  -1  16 10998.5 174.510   2
   5  -1 -15 2725.92 124.905   4
   5  -1 -15 2894.06 101.685   1
   5   1 -15 2795.22 116.644   4
  -5  -1  15 2952.17 88.1534   2
   5   1 -14 1964.22 94.4806   4
   5  -1 -14 2056.75 83.7174   1
  -5  -1  14 2002.25 71.1919   2
   5  -1 -14 1906.02 100.101   4
   5  -1 -13 724.376 49.3962   1
  -5  -1  13 682.079 39.7385   2
   5   1 -13 599.346 52.1321   4
   5  -1 -13 526.082 20.3706   2
   5  -1 -13 635.245 58.3270   4
   5  -1 -12 3554.64 54.0716   2
   5  -1 -12 4195.11 114.154   1
   5   1 -12 4273.65 129.878   4
   5  -1 -12 4142.70 140.147   4
  -5  -1  12 4072.48 94.6972   2
   5  -1 -11 26.8786 5.75660   2
   5  -1 -11 8.53430 11.4942   1
   5   1 -11 18.7086 14.2270   4
   5  -1 -11 9.32446 16.7059   4
  -5  -1  11 18.1064 8.84275   2
  -5  -1  10 1247.93 50.7800   2
   5   1 -10 1339.24 67.2861   4
   5  -1 -10 1279.89 73.1396   4
   5  -1 -10 1252.42 36.2812   2
   5  -1 -10 1215.55 60.4454   1
  -5  -1   9 281.093 24.4033   2
   5  -1  -9 287.368 35.4381   4
   5   1  -9 288.592 31.3082   4
   5  -1  -9 308.391 19.1261   2
   5  -1  -9 271.489 28.4520   1
   5  -1  -8 6286.98 84.0559   2
   5   1  -8 6234.47 124.085   1
   5  -1  -8 6281.09 130.995   1
   5   1  -8 6235.14 134.175   4
   5  -1  -8 5915.22 147.573   4
   5   1  -7 47245.5 331.332   1
   5   1  -7 46226.3 353.746   4
   5  -1  -7 48932.3 360.263   1
   5  -1  -7 46318.2 396.624   4
   5  -1  -7 47472.4 225.801   2
   5  -1  -6 101850. 514.719   1
  -5  -1   6 103648. 549.975   3
   5   1  -6 102919. 475.830   1
   5  -1  -6 102231. 566.994   4
   5   1  -5 16720.1 190.327   1
  -5  -1   5 16797.2 218.937   3
   5  -1  -5 17104.7 208.226   1
   5   1  -4 191.903 21.0970   1
  -5   1   4 188.664 20.0073   3
  -5  -1   4 185.067 25.7080   3
   5  -1  -4 205.904 25.1987   1
  -5  -1   3 60953.3 423.960   3
  -5   1   3 60188.7 332.086   3
   5  -1  -3 60301.3 398.139   1
   5   1  -3 60804.3 346.645   1
   5   1  -2 68413.8 364.673   1
   5  -1  -2 66547.5 418.364   1
  -5  -1   2 66873.0 448.841   3
  -5   1   2 67231.6 351.936   3
   5   1  -1 14937.3 169.436   1
  -5   1   1 14709.3 166.216   3
  -5  -1   1 14428.6 211.340   3
   5  -1  -1 14581.8 200.932   1
  -5   1   0 7978.31 124.266   3
  -5  -1   0 7949.82 158.408   3
   5  -1   0 7927.28 151.986   1
   5  -1   0 7924.99 108.973   3
   5   1   0 8043.46 121.850   1
  -5   1  -1 14589.0 170.874   3
   5  -1   1 14753.3 211.130   1
  -5  -1  -1 14196.1 215.867   3
   5   1   1 14236.7 164.089   1
   5  -1   2 4722.86 122.506   1
  -5  -1  -2 4759.29 126.665   3
   5   1   2 4795.08 97.9286   1
  -5   1  -2 4865.08 99.8602   3
  -5   1  -3 1215.94 51.3744   3
  -5  -1  -3 1179.20 65.1770   3
   5   1   3 1236.81 51.4636   1
   5  -1   3 1124.05 61.0373   1
  -5   1  -4 1877.85 67.2026   3
   5   1   4 1774.90 64.4007   1
  -5  -1  -4 1915.57 84.3130   3
   5  -1   4 1698.12 79.3498   1
  -5  -1  -5 763.058 55.2500   3
   5  -1   5 729.172 54.2087   1
   5   1   5 759.895 43.0122   1
  -5   1  -5 789.831 45.3491   3
  -5  -1  -6 61130.1 500.119   3
   5  -1   6 60452.8 497.088   1
   5   1   6 60526.5 397.753   1
  -5   1  -6 61456.2 414.057   3
   5  -1   7 777.663 59.8409   1
   5   1   7 873.398 49.7729   1
  -5   1  -7 805.994 50.6314   3
  -5  -1  -7 922.891 64.3825   3
  -5   1  -8 10668.0 189.059   3
   5  -1   8 10169.3 214.673   1
   5   1   8 10508.2 173.135   1
  -5  -1  -8 10361.5 218.405   3
  -5  -1  -9-3.44498 16.3621   3
   5   1   9-0.25899 10.6237   1
   5  -1   9-8.29112 15.4927   1
  -5  -1  -9 5.36740 17.0569   4
  -5   1  -9 5.10993 12.1698   3
   5  -1  10 2456.45 110.229   1
  -5  -1 -10 2628.40 129.184   4
  -5   1 -10 2551.28 99.7548   3
  -5  -1 -10 2421.23 110.273   3
   5  -1  11 19173.0 300.809   2
  -5  -1 -11 18283.5 347.118   4
  -5   1 -11 18483.1 346.158   4
  -5  -1 -11 18254.7 308.102   3
  -5  -1 -12 5450.07 197.161   4
   5  -1  12 5609.80 167.872   2
  -5   1 -12 5633.04 196.457   4
  -5  -1 -12 5271.43 171.255   3
   5  -1  13 15634.3 287.865   2
  -5  -1 -13 15665.4 340.234   4
  -5   1 -13 16201.6 345.014   4
  -5  -1 -13 15277.2 298.886   3
  -5  -1 -14 1847.89 120.520   4
   5  -1  14 1939.89 104.675   2
  -5   1 -14 1838.30 121.861   4
  -5  -1 -14 1810.48 104.980   3
   5  -1  15 10853.5 252.246   2
  -5  -1 -15 10857.7 303.659   4
  -5   1 -15 10858.1 299.170   4
  -5  -1 -15 10221.4 253.389   3
   5  -1  16 3.81026 19.9284   2
  -5  -1 -16-34.3107 32.0265   4
  -5   1 -16-21.9092 26.9167   4
  -5   1 -17 2474.83 152.391   4
   5  -1  17 2303.97 127.262   2
  -5  -1 -17 2341.34 148.937   4
   5  -1  18 701.213 73.0904   2
   5   1  18 768.209 72.7685   2
  -5  -1 -18 615.179 80.7458   4
  -5   1 -18 628.022 79.7570   4
   5  -1  19 1422.97 103.351   2
   5   1  19 1371.66 96.1800   2
  -5  -1 -19 1232.53 114.195   4
  -5   1 -19 1545.18 127.881   4
   5  -1  20 1408.10 104.872   2
   5   1  20 1212.66 93.0274   2
  -5  -1 -20 1280.06 119.902   4
  -5   1 -20 1377.12 123.567   4
   5  -1  21 366.157 58.8397   2
   5   1  21 427.604 57.7721   2
  -5  -1 -21 452.587 72.9845   4
  -5   1 -21 323.879 63.5847   4
   5  -1  22 2233.11 141.540   2
   5   1  22 2109.03 126.536   2
  -5  -1 -22 2318.10 168.849   4
  -5   1 -22 2552.13 174.329   4
   5  -1  23 1325.49 110.719   2
   5   1  23 1403.35 106.356   2
  -5  -1 -23 1315.48 130.164   4
  -5   1 -23 1194.53 123.611   4
   5  -1  24 520.822 74.2811   2
   5   1  24 484.330 66.7516   2
  -5   1 -24 684.364 97.0743   4
  -5  -1 -24 462.392 82.3132   4
   5  -1  25 15.9324 25.5215   2
   5   1  25 57.7353 30.5139   2
  -5   1 -25 33.9707 35.4855   4
  -5  -1 -25 79.3624 41.3527   4
   5   1  26 204.414 45.4033   2
   5  -1  26 215.846 48.2287   2
  -5  -1 -26 282.938 68.4102   4
  -5   1 -26 257.019 65.3823   4
   5  -1  27-75.6029 34.7912   2
   5   1  27 3.82772 19.9279   2
  -5  -1 -27-8.80043 34.5238   4
  -5   1 -27-24.8650 32.4994   4
   5  -1  28-10.3184 35.3881   2
  -5  -1 -28 99.4872 47.0255   4
  -5   1 -28 63.8233 39.0996   4
   5  -1  29 20.8297 22.6223   2
   5   2 -32 1464.35 109.009   1
   5   2 -32 1524.36 133.851   4
   5  -2 -31 1331.16 137.315   4
   5   2 -31 1222.26 118.776   4
   5   2 -30 1163.07 116.098   4
   5  -2 -30 1157.36 126.971   4
   5   2 -29 8.33936 24.2143   4
   5  -2 -29 37.4778 35.5949   4
   5  -2 -28 282.963 62.1761   4
   5   2 -28 207.030 52.9149   4
   5  -2 -28 275.139 42.0250   1
   5  -2 -27 3048.50 137.707   1
   5   2 -27 2850.54 168.003   4
   5  -2 -27 2911.18 183.525   4
   5   2 -26-11.5047 29.1554   4
   5  -2 -26 54.4576 41.1486   4
   5  -2 -26-27.8398 25.6113   1
   5  -2 -25 266.543 58.5351   4
   5   2 -25 291.544 53.9051   4
   5  -2 -25 168.749 29.6153   1
  -5  -2  24 112.901 27.8685   2
   5   2 -24 95.7634 34.1299   4
   5  -2 -24 62.0898 29.1829   4
   5  -2 -24 37.2021 19.1055   1
   5  -2 -23-21.8110 21.4741   1
   5   2 -23 18.0641 18.8879   4
   5  -2 -23-23.7030 29.2067   4
  -5  -2  23 0.72864 14.6680   2
   5  -2 -22 39.6950 17.8990   1
   5   2 -22 72.1523 29.1342   4
   5  -2 -22 38.1436 30.1977   4
  -5  -2  22 35.0384 20.3391   2
   5  -2 -21 3130.13 122.637   1
   5   2 -21 3145.78 147.340   4
   5  -2 -21 3159.42 162.516   4
  -5  -2  21 3525.03 129.913   2
   5   2 -20 451.082 54.6698   4
   5  -2 -20 501.988 48.9980   1
  -5  -2  20 542.565 49.2870   2
   5  -2 -20 359.427 55.3380   4
   5  -2 -19 243.603 34.0515   1
   5   2 -19 270.397 43.3595   4
   5  -2 -19 215.622 40.7179   4
  -5  -2  19 279.400 36.7840   2
   5   2 -18-21.1306 17.2315   4
   5  -2 -18-32.2816 27.5013   4
  -5  -2  18-12.4286 17.7077   2
   5  -2 -18-16.3166 24.1005   1
   5   2 -17 789.057 65.3029   4
   5  -2 -17 703.033 54.0695   1
   5  -2 -17 725.182 72.8394   4
  -5  -2  17 771.245 55.5827   2
  -5  -2  16 374.567 38.1168   2
   5  -2 -16 380.426 39.4030   1
   5   2 -16 368.238 43.6960   4
   5  -2 -16 392.921 53.9746   4
  -5  -2  15 1346.81 69.3962   2
   5  -2 -15 1371.44 71.7911   1
   5   2 -15 1330.12 78.1902   4
   5  -2 -15 1312.96 88.9151   4
   5  -2 -14 9591.82 184.448   1
   5   2 -14 9535.13 200.257   4
   5  -2 -14 9777.82 234.058   4
  -5  -2  14 9958.53 180.788   2
   5  -2 -13 226.823 29.0326   1
   5   2 -13 239.779 32.3545   4
   5  -2 -13 255.295 42.2849   4
  -5  -2  13 224.270 29.7110   2
   5  -2 -12-29.4062 18.9305   1
   5   2 -12-2.21789 11.6705   4
  -5  -2  12-15.1603 13.1966   2
   5  -2 -12-7.19755 18.0898   4
   5  -2 -11 2449.12 89.8176   1
  -5  -2  11 2471.52 83.7080   2
   5  -2 -11 2511.02 109.933   4
   5   2 -11 2385.40 88.4746   4
   5   2 -10-0.10877 12.5572   4
   5  -2 -10 11.4853 16.7484   4
  -5  -2  10 16.7537 13.1903   2
   5  -2 -10-7.18131 15.5468   1
   5  -2  -9 522.131 48.7972   4
   5   2  -9 560.171 39.9807   4
  -5  -2   9 559.843 37.9751   2
   5  -2  -9 535.969 41.3586   1
  -5  -2   8 448.279 34.5824   2
   5  -2  -8 451.990 19.1261   2
   5  -2  -8 501.095 18.2554   2
  -5  -2   8 507.695 44.4952   3
   5   2  -8 532.808 37.4880   4
   5  -2  -8 507.584 40.3409   1
   5  -2  -8 447.219 43.6941   4
   5  -2  -7 3368.47 112.166   4
   5  -2  -7 3417.34 59.6123   2
  -5  -2   7 3698.48 114.527   3
  -5  -2   7 3513.25 90.6930   2
   5  -2  -7 3495.62 103.381   1
   5  -2  -6 2094.88 51.6878   2
  -5  -2   6 2055.13 86.0841   3
   5  -2  -6 2020.06 84.2090   4
  -5  -2   6 2033.79 67.8486   2
   5  -2  -6 2045.05 80.5727   1
  -5  -2   5 1607.51 75.5761   3
   5  -2  -5 1625.03 71.1788   1
   5  -2  -4 114.864 21.3214   1
   5   2  -4 156.220 20.9157   1
  -5  -2   4 142.264 26.5505   3
   5   2  -3 123.637 17.6232   1
  -5   2   3 122.175 13.4109   3
  -5  -2   3 115.627 21.9841   3
   5  -2  -3 112.403 21.0135   1
   5   2  -2 1815.09 57.9813   1
   5  -2  -2 1785.64 78.8195   1
  -5  -2   2 1793.44 81.9752   3
  -5   2   2 1801.15 48.0808   3
   5  -2  -1 2489.53 93.9412   1
  -5   2   1 2563.71 56.0696   3
  -5  -2   1 2545.53 98.6807   3
   5   2  -1 2546.75 67.4132   1
   5  -2   0 3104.66 106.770   1
  -5   2   0 3186.58 61.2165   3
  -5  -2   0 2919.87 107.617   3
   5   2   0 3127.21 72.7608   1
  -5   2  -1 7943.64 96.0032   3
   5   2   1 8264.66 115.967   1
  -5  -2  -1 7976.04 178.385   3
   5  -2   1 7963.37 171.650   1
  -5  -2  -2 16706.8 261.077   3
   5  -2   2 16838.8 136.084   3
   5   2   2 17168.4 164.481   1
   5  -2   2 17138.2 258.082   1
  -5   2  -2 17503.2 150.988   3
  -5   2  -3 100.158 12.5463   3
   5   2   3 98.8085 12.8795   1
   5  -2   3 63.9967 18.4661   1
  -5  -2  -3 116.789 23.8513   3
   5  -2   3 79.3995 10.1064   3
   5  -2   3 119.257 25.5950   2
  -5  -2  -4 2367.07 101.836   3
   5  -2   4 2140.29 59.2876   3
   5  -2   4 2194.17 87.3910   2
  -5   2  -4 2253.20 62.4698   3
   5  -2   4 2116.99 98.1209   1
   5   2   4 2205.75 62.2189   1
   5  -2   5 50.0730 21.0798   1
  -5  -2  -5 50.4995 20.4803   3
   5   2   5 87.2651 13.2165   1
   5  -2   5 60.2366 19.8071   2
  -5   2  -5 65.8555 12.7544   3
   5   2   6 15.2154 8.96903   1
   5  -2   6 2.28216 15.3696   2
  -5  -2  -6-5.98887 14.1362   3
  -5  -2  -6 12.4269 5.95378   1
   5  -2   6 0.77595 16.8312   1
  -5  -2  -7 7362.65 192.645   3
  -5  -2  -7 6806.86 82.2536   1
   5  -2   7 7338.54 173.000   2
   5  -2   7 7299.62 195.419   1
   5   2   7 7462.91 120.040   1
  -5  -2  -7 7360.60 194.083   4
  -5  -2  -8 1396.84 86.9358   3
   5  -2   8 1439.92 79.8953   2
   5  -2   8 1232.47 83.4911   1
   5   2   8 1353.81 51.1631   1
  -5  -2  -8 1304.21 86.0285   4
  -5  -2  -8 1195.82 34.5474   1
  -5  -2  -9 302.194 43.1473   3
   5  -2   9 305.316 40.2891   2
  -5  -2  -9 262.002 16.5259   1
   5  -2   9 300.672 41.7454   1
  -5  -2  -9 240.191 41.5731   4
   5  -2  10 712.515 66.6133   1
   5  -2  10 729.608 61.7921   2
  -5  -2 -10 701.785 26.6528   1
  -5  -2 -10 785.752 70.8196   4
  -5  -2 -10 756.641 67.3706   3
  -5  -2 -11 177.670 35.5640   3
  -5  -2 -11 115.533 30.4341   4
   5  -2  11 118.924 29.0962   2
   5  -2  12 2613.34 119.747   2
  -5  -2 -12 2372.79 130.915   4
  -5   2 -12 2474.03 131.762   4
  -5  -2 -12 2646.36 128.382   3
  -5  -2 -13 111.844 29.0640   3
   5  -2  13 113.013 32.4630   2
  -5  -2 -13 128.383 35.6341   4
  -5   2 -13 97.4296 31.8789   4
   5  -2  14 1313.40 94.1266   2
  -5   2 -14 1357.13 104.197   4
  -5  -2 -14 1380.20 106.371   4
  -5  -2 -14 1355.21 97.9749   3
   5  -2  15 4839.05 178.621   2
  -5   2 -15 5022.93 204.336   4
  -5  -2 -15 4877.07 185.974   3
  -5  -2 -15 4624.76 199.550   4
  -5   2 -16 169.364 44.4403   4
   5  -2  16 143.762 39.4658   2
  -5  -2 -16 208.484 46.9963   4
  -5  -2 -16 166.400 44.4313   3
   5  -2  17 774.642 77.5211   2
  -5  -2 -17 784.561 86.6642   4
  -5   2 -17 612.676 76.8622   4
  -5  -2 -17 615.120 71.5322   3
   5  -2  18 935.801 86.8653   2
  -5  -2 -18 1029.08 102.995   4
  -5   2 -18 853.725 93.1190   4
   5  -2  19-3.40913 23.8583   2
  -5   2 -19 34.5637 26.8697   4
  -5  -2 -19-9.94625 35.1919   4
   5  -2  20 4.66933 27.8818   2
  -5  -2 -20-5.22238 32.4044   4
  -5   2 -20-7.67419 27.8693   4
   5  -2  21 3482.81 178.318   2
   5   2  21 3241.47 151.154   2
  -5  -2 -21 3603.02 204.338   4
  -5   2 -21 3260.96 192.522   4
   5  -2  22 721.731 86.8680   2
  -5  -2 -22 856.272 104.525   4
   5   2  22 669.991 73.0640   2
  -5   2 -22 780.838 98.3816   4
   5  -2  23 26.0406 25.3647   2
  -5  -2 -23-10.6499 37.0202   4
   5   2  23 14.8459 21.2186   2
  -5   2 -23 18.3428 27.8749   4
   5  -2  24 8.19959 37.3908   2
   5   2  24 95.4399 33.4601   2
  -5  -2 -24 82.2547 41.2289   4
  -5   2 -24 125.864 42.6898   4
   5  -2  25 40.6414 32.8260   2
   5   2  25 40.5508 29.3817   2
  -5   2 -25-14.0820 31.6499   4
  -5  -2 -25 91.8514 45.7432   4
   5  -2  26 258.473 58.3287   2
   5   2  26 362.586 57.8899   2
  -5  -2 -26 419.155 81.8757   4
  -5   2 -26 253.301 60.5810   4
   5  -2  27-5.53056 26.0110   2
  -5   2 -27 73.5786 31.1969   4
   5  -2  28 1297.62 124.399   2
  -5  -2 -28 1504.36 155.294   4
  -5   2 -28 1310.58 140.065   4
   5  -2  29 84.0026 34.3612   2
   5  -3 -31 132.973 50.1572   4
   5  -3 -30 23.9637 39.7210   4
   5   3 -30-75.6109 31.7395   4
   5  -3 -29 94.4011 43.5784   4
   5   3 -29 11.5585 20.4139   4
   5  -3 -28 1015.34 115.813   4
   5   3 -28 1028.12 100.475   4
   5   3 -27 38.8254 30.7469   4
   5  -3 -27 69.1342 42.8887   4
   5  -3 -26 190.559 52.9540   4
   5  -3 -26 250.347 40.4362   1
   5   3 -26 191.604 43.9286   4
   5   3 -25-9.66034 23.1996   4
   5  -3 -25 7.12941 35.0105   4
  -5  -3  25-25.2286 28.5156   2
   5  -3 -25-8.98285 14.9234   1
   5  -3 -24 384.890 49.0347   1
   5   3 -24 318.774 51.8180   4
   5  -3 -24 318.417 58.7716   4
  -5  -3  24 455.365 55.6191   2
   5  -3 -23 992.463 74.8865   1
   5  -3 -23 957.461 100.045   4
  -5  -3  23 1088.09 83.0792   2
   5   3 -23 868.742 81.5684   4
   5   3 -22 241.583 41.8204   4
   5  -3 -22 176.256 48.9941   4
   5  -3 -22 231.588 37.0710   1
  -5  -3  22 240.295 42.7389   2
   5  -3 -21 132.818 30.2147   1
   5   3 -21 102.224 29.9811   4
   5  -3 -21 110.381 36.8258   4
  -5  -3  21 110.543 28.8299   2
   5  -3 -20 4037.51 139.890   1
   5  -3 -20 3539.71 173.000   4
   5   3 -20 3886.39 152.043   4
  -5  -3  20 4242.53 153.335   2
   5  -3 -19 1376.27 81.0475   1
   5  -3 -19 1506.68 109.458   4
  -5  -3  19 1800.10 98.3846   2
   5   3 -19 1363.55 88.0259   4
   5  -3 -18 448.762 47.2592   1
   5   3 -18 404.021 48.8471   4
   5  -3 -18 465.931 62.7827   4
  -5  -3  18 419.749 48.1630   2
   5  -3 -17 2003.95 93.5438   1
   5   3 -17 1991.24 98.6113   4
   5  -3 -17 1683.02 108.807   4
  -5  -3  17 2216.52 103.596   2
   5  -3 -16 3236.46 115.336   1
   5  -3 -16 2938.24 138.796   4
  -5  -3  16 3246.39 122.003   2
   5   3 -16 3112.69 117.987   4
   5  -3 -15 2388.15 124.145   4
  -5  -3  15 2542.54 105.538   2
   5   3 -15 2607.07 104.018   4
   5  -3 -15 2509.63 99.3182   1
   5  -3 -14 1254.88 70.4522   1
   5   3 -14 1377.62 72.5935   4
   5  -3 -14 1307.03 91.4294   4
  -5  -3  14 1351.59 75.8244   2
  -5  -3  13 14677.8 239.160   2
   5  -3 -13 14653.6 288.464   4
   5   3 -13 14325.8 220.692   4
   5  -3 -13 14327.1 233.016   1
   5  -3 -12 2220.68 111.588   4
   5   3 -12 2202.82 83.8793   4
  -5  -3  12 2093.49 89.5028   2
   5  -3 -12 2102.03 90.1318   1
   5   3 -11 47.4877 14.9417   4
   5  -3 -11 53.7040 17.4540   1
   5  -3 -11 16.7905 22.3460   4
  -5  -3  11 35.3087 17.6859   2
   5   3 -10 5871.44 125.407   4
   5  -3 -10 5833.98 167.406   4
  -5  -3  10 5916.98 161.636   3
  -5  -3  10 5849.91 142.006   2
   5  -3 -10 5657.88 144.857   1
   5  -3  -9 2698.18 112.069   4
  -5  -3   9 2819.71 96.4596   2
  -5  -3   9 2854.76 110.773   3
   5  -3  -9 2762.31 101.408   1
   5  -3  -8 34191.4 175.823   2
   5  -3  -8 36127.5 391.825   4
  -5  -3   8 36078.7 387.964   3
   5  -3  -8 36910.1 364.474   1
  -5  -3   8 36288.2 333.324   2
   5  -3  -7 38047.1 390.974   4
  -5  -3   7 36850.3 332.245   2
  -5  -3   7 38784.5 404.909   3
   5  -3  -7 37760.8 373.482   1
   5  -3  -7 36635.2 219.765   2
   5  -3  -6 11779.2 137.294   2
   5  -3  -6 11731.9 211.670   4
   5  -3  -6 11709.5 208.512   1
  -5  -3   6 12137.3 226.607   3
  -5  -3   6 11658.4 182.554   2
   5  -3  -5 7.69220 7.32152   2
  -5  -3   5-27.3502 18.0063   2
   5  -3  -5 23.9258 18.9106   1
  -5  -3   5 1.07511 16.5108   3
  -5   3   5 34.4040 9.03829   3
   5  -3  -4 2118.97 66.5595   2
   5  -3  -4 2242.04 94.4828   1
  -5  -3   4 2099.93 95.9705   3
  -5  -3   4 2068.40 76.0209   2
  -5   3   4 2116.98 52.3866   3
   5  -3  -3 12418.7 222.627   1
   5  -3  -3 11968.7 164.832   2
  -5  -3   3 12443.1 232.963   3
  -5   3   3 11899.3 102.062   3
  -5   3   3 12411.6 111.687   3
   5  -3  -2 22715.5 306.835   1
   5  -3  -2 22035.1 232.619   2
  -5  -3   2 22426.6 313.672   3
   5   3  -1 12926.0 149.054   1
   5  -3  -1 12899.6 186.800   2
  -5  -3   1 12541.7 237.827   3
   5  -3  -1 12824.5 231.529   1
   5  -3   0 162.943 28.2962   1
  -5  -3   0 138.343 27.5731   3
   5  -3   0 169.940 23.6636   2
   5   3   1 437.381 26.4438   1
   5  -3   1 417.215 38.7082   2
   5  -3   1 326.366 39.1332   1
  -5  -3  -1 325.182 38.1664   3
  -5  -3  -2 27194.8 359.865   3
   5  -3   2 26739.6 295.490   2
   5   3   2 27950.6 199.646   1
   5  -3   2 27039.8 360.728   1
  -5  -3  -3 1384.22 84.2133   3
   5  -3   3 1307.98 68.7248   2
   5   3   3 1248.02 40.2522   1
   5  -3   3 1235.58 81.0063   1
   5   3   4 28.8596 7.03156   1
  -5  -3  -4 2.65165 14.2742   3
   5  -3   4 19.5285 4.34259   3
   5  -3   4 39.4500 21.1935   1
   5   3   5 176.409 15.3535   1
  -5  -3  -5 185.828 34.4883   3
   5  -3   5 182.916 15.2992   3
   5  -3   5 151.509 28.9581   2
  -5  -3  -5 200.469 32.0209   4
   5  -3   5 175.125 35.7211   1
  -5  -3  -6 2163.57 109.989   3
   5  -3   6 2032.18 57.7918   3
   5  -3   6 2323.99 99.8440   2
   5  -3   6 2255.23 114.306   1
   5   3   6 1998.22 45.9898   1
  -5  -3  -6 2341.44 106.590   4
  -5  -3  -7 1880.75 103.331   3
   5  -3   7 1777.21 93.6903   2
   5  -3   7 1792.26 103.925   1
  -5  -3  -7 1906.89 98.9725   4
  -5  -3  -8 2663.26 126.854   3
   5  -3   8 2693.27 132.435   1
   5  -3   8 2817.05 117.815   2
  -5  -3  -8 2762.26 124.302   4
  -5  -3  -9 17208.0 325.001   3
   5  -3   9 16725.2 327.198   1
   5  -3   9 17310.1 294.957   2
  -5  -3  -9 17454.7 317.260   4
   5  -3  10 20367.4 329.206   2
   5  -3  10 19533.3 359.535   1
  -5  -3 -10 19467.7 349.631   4
  -5  -3 -10 20366.7 361.310   3
  -5  -3 -11 0.08034 22.0094   3
   5  -3  11 47.7980 30.0860   2
  -5  -3 -11 38.3404 24.5336   4
   5  -3  12 15993.6 312.390   2
  -5   3 -12 16068.9 332.764   4
  -5  -3 -12 16313.8 344.169   4
  -5  -3 -12 16680.4 338.636   3
  -5  -3 -13 194.853 41.4323   3
  -5  -3 -13 122.369 34.6348   4
   5  -3  13 161.176 42.0077   2
  -5   3 -13 161.928 37.7508   4
  -5   3 -14 3400.24 162.894   4
   5  -3  14 3284.77 150.752   2
  -5  -3 -14 3275.28 162.715   4
  -5  -3 -14 3408.14 161.115   3
   5  -3  15 6140.13 207.951   2
  -5  -3 -15 5807.27 224.704   4
  -5   3 -15 5969.39 222.417   4
  -5  -3 -15 6148.53 219.735   3
   5  -3  16 1045.19 91.9949   2
  -5  -3 -16 1157.89 103.929   4
  -5   3 -16 1026.43 96.0331   4
  -5  -3 -16 1046.49 94.3504   3
   5  -3  17-16.0149 28.4031   2
  -5  -3 -17-10.5386 27.0729   4
  -5   3 -17 43.8738 28.3286   4
  -5  -3 -17-8.46731 22.2504   3
   5  -3  18 131.586 37.7989   2
  -5  -3 -18 41.6215 28.5407   4
  -5   3 -18 95.6581 32.2526   4
  -5  -3 -18 115.796 36.0286   3
   5  -3  19 759.986 85.5090   2
  -5  -3 -19 888.183 98.4108   4
  -5   3 -19 778.586 91.0668   4
   5  -3  20 132.971 40.4261   2
  -5  -3 -20 67.8727 37.3896   4
  -5   3 -20 40.1044 28.6854   4
  -5   3 -21 1892.05 145.857   4
   5  -3  21 2083.05 145.124   2
  -5  -3 -21 2264.89 163.771   4
   5  -3  22 595.733 81.3376   2
  -5   3 -22 482.138 76.8611   4
   5   3  22 521.747 64.5816   2
  -5  -3 -22 453.223 77.5531   4
   5  -3  23 353.190 65.7474   2
   5   3  23 275.571 49.5682   2
  -5   3 -23 317.135 61.6841   4
  -5  -3 -23 300.591 66.4038   4
   5  -3  24 121.505 39.0711   2
   5   3  24 223.895 44.6925   2
  -5  -3 -24 261.594 62.2272   4
  -5   3 -24 176.499 56.4134   4
   5  -3  25 61.2534 38.7816   2
  -5  -3 -25 53.2211 30.4437   4
  -5   3 -25 44.8628 32.8572   4
   5  -3  26 264.547 61.6197   2
  -5  -3 -26 168.056 56.3974   4
  -5   3 -26 144.941 51.6848   4
   5  -3  27 131.761 48.1602   2
  -5  -3 -27 183.618 60.3678   4
  -5   3 -27 54.0380 28.4846   4
   5  -3  28 107.655 43.8257   2
  -5   3 -28 4.22814 30.9403   4
   5  -4 -30 496.125 84.9547   4
   5  -4 -29 61.4749 45.0541   4
   5  -4 -28 3356.69 205.713   4
   5  -4 -27 1648.69 144.549   4
  -5  -4  26 396.784 57.3566   2
   5  -4 -26 395.492 70.8371   4
   5  -4 -25 6071.68 259.221   4
  -5  -4  25 6218.66 218.242   2
   5   4 -24 384.058 53.7775   4
   5  -4 -24 330.129 60.5403   4
  -5  -4  24 445.949 60.7632   2
   5   4 -23 462.585 56.1530   4
   5  -4 -23 469.493 72.5084   4
   5  -4 -23 421.076 51.2840   1
  -5  -4  23 441.439 58.5096   2
  -5  -4  22 5.31564 21.7660   2
   5  -4 -22 18.2718 27.7723   4
   5   4 -22 37.3106 16.5237   4
   5  -4 -22 46.1630 22.5904   1
   5  -4 -21 341.421 43.5238   1
   5   4 -21 274.870 40.0839   4
   5  -4 -21 270.082 52.3412   4
  -5  -4  21 369.300 51.8321   2
   5   4 -20 750.532 64.5727   4
   5  -4 -20 640.611 77.7192   4
  -5  -4  20 698.440 68.0377   2
   5  -4 -20 582.769 56.6144   1
   5  -4 -19 4318.05 187.929   4
   5   4 -19 4452.91 148.934   4
  -5  -4  19 4628.72 168.557   2
   5  -4 -19 4545.56 152.137   1
   5  -4 -18 74.9348 26.0789   1
   5   4 -18 70.7187 20.0200   4
   5  -4 -18 100.991 37.2393   4
  -5  -4  18 76.6394 29.7155   2
   5  -4 -17 14776.4 329.153   4
   5   4 -17 14998.2 250.933   4
  -5  -4  17 15026.4 290.300   2
   5  -4 -17 14980.9 268.474   1
   5   4 -16 5848.96 150.710   4
   5  -4 -16 5464.96 199.608   4
   5  -4 -16 5646.52 163.044   1
  -5  -4  16 5768.93 176.728   2
   5  -4 -15 1568.83 85.3930   1
   5  -4 -15 1593.97 104.972   4
   5   4 -15 1645.42 76.9486   4
  -5  -4  15 1648.18 93.8499   2
   5   4 -14 772.636 50.6021   4
   5  -4 -14 717.175 58.0094   1
   5  -4 -14 671.095 67.7981   4
  -5  -4  14 680.065 58.3140   2
   5   4 -13 10808.7 178.489   4
   5  -4 -13 10328.7 214.033   1
  -5  -4  13 10383.1 238.597   3
   5  -4 -13 10001.2 244.032   4
  -5  -4  13 10285.3 219.404   2
  -5  -4  12 50.9846 19.6579   3
   5  -4 -12 47.5481 19.5652   4
  -5  -4  12 10.7426 16.8965   2
   5   4 -12 34.1854 10.6651   4
   5  -4 -12 37.6561 17.9103   1
  -5  -4  11 245.709 37.7495   3
   5  -4 -11 233.742 37.4823   4
  -5  -4  11 257.806 36.9334   2
   5  -4 -11 252.595 35.5638   1
   5  -4 -10 17.9939 18.1655   4
  -5  -4  10 42.8984 17.2654   3
  -5  -4  10 21.4880 16.9044   2
   5  -4 -10 73.2588 18.9829   1
   5  -4  -9 574.030 51.7716   1
   5  -4  -9 500.275 50.9180   4
  -5  -4   9 454.499 44.7193   2
  -5  -4   9 455.707 48.9276   3
   5  -4  -9 425.231 18.8170   2
   5  -4  -8 5410.39 156.216   1
   5  -4  -8 5300.26 156.503   4
  -5  -4   8 5210.07 161.968   3
  -5  -4   8 5233.50 141.221   2
   5  -4  -8 5057.57 82.5577   2
  -5  -4   7 2855.77 102.555   2
   5  -4  -7 3045.99 117.968   1
  -5  -4   7 3047.30 124.364   3
   5  -4  -7 2872.35 112.363   4
  -5  -4   7 2763.16 73.6986   4
   5  -4  -7 2882.69 70.5750   2
   5  -4  -6 52.0013 13.5697   2
  -5  -4   6 24.0641 20.0302   3
   5  -4  -6 22.2983 13.8877   1
  -5  -4   6 13.8286 14.6445   2
  -5  -4   6 23.2480 8.12814   4
  -5   4   5 368.941 25.5523   3
  -5  -4   5 359.098 44.1493   3
  -5  -4   5 281.390 33.9532   2
   5  -4  -5 349.004 42.1248   1
  -5  -4   5 339.567 24.3820   4
   5  -4  -5 307.317 27.9390   2
  -5   4   4 518.168 24.8484   3
  -5  -4   4 514.802 43.5574   2
   5  -4  -4 554.559 39.5685   2
  -5  -4   4 570.883 55.4860   3
  -5  -4   4 543.808 30.6867   4
   5  -4  -4 533.571 52.5648   1
   5  -4  -3 453.929 37.1356   2
  -5  -4   3 411.317 47.1874   3
  -5  -4   3 451.478 38.9493   2
   5  -4  -3 425.443 45.9300   1
   5  -4  -2 109.253 20.9728   2
   5  -4  -2 131.017 27.6700   1
  -5  -4   2 118.980 26.7120   3
   5  -4  -1 2374.97 90.3541   2
  -5  -4   1 2537.79 116.137   3
   5  -4  -1 2516.83 114.733   1
   5  -4   0 36.2193 22.5907   1
   5  -4   0 17.5107 14.0309   2
  -5  -4   0 37.6178 18.8951   3
   5  -4   1 7128.10 164.986   2
  -5  -4  -1 7336.76 201.100   3
   5  -4   1 7177.01 204.150   1
   5   4   1 7430.91 107.941   1
  -5  -4  -1 7516.26 152.907   4
   5  -4   2 16.6638 17.9321   1
  -5  -4  -2 13.7262 19.7511   3
   5  -4   2-2.58573 15.0764   2
   5   4   2 37.9133 8.94761   1
  -5  -4  -2 43.8295 16.5632   4
   5  -4   3 842.427 61.4398   2
  -5  -4  -3 830.382 70.3706   3
   5   4   3 922.193 34.2092   1
   5  -4   3 887.128 75.1815   1
  -5  -4  -3 991.730 62.4213   4
   5  -4   4 2906.22 114.256   2
  -5  -4  -4 2839.73 129.161   3
   5  -4   4 3210.42 143.771   1
   5   4   4 3061.06 55.9848   1
  -5  -4  -4 2825.62 107.296   4
  -5  -4  -5 227.631 38.8490   3
   5   4   5 203.716 13.3099   1
   5  -4   5 282.707 39.8819   2
   5  -4   5 264.581 41.7368   1
  -5  -4  -5 217.805 33.0061   4
   5  -4   6 1720.92 94.5164   2
   5  -4   6 1651.01 106.741   1
  -5  -4  -6 1806.99 107.904   3
  -5  -4  -6 1807.45 93.1379   4
  -5  -4  -7 127.308 33.7634   3
   5  -4   7 91.8009 27.2317   2
   5  -4   7 188.547 41.8334   1
  -5  -4  -7 211.391 36.0776   4
  -5  -4  -8 1715.91 108.046   3
   5  -4   8 1789.39 100.009   2
   5  -4   8 2010.35 121.010   1
  -5  -4  -8 1862.94 103.159   4
   5  -4   9 4104.15 175.561   1
  -5  -4  -9 4025.48 157.066   4
   5  -4   9 4037.58 153.848   2
  -5  -4  -9 4146.47 169.837   3
  -5  -4 -10 2119.15 123.756   3
   5  -4  10 2221.59 120.387   2
  -5  -4 -10 2154.10 117.327   4
   5  -4  11 4236.06 167.668   2
  -5  -4 -11 4009.95 166.372   4
  -5  -4 -11 4222.29 177.072   3
   5  -4  12 3975.95 165.652   2
  -5  -4 -12 4069.19 173.173   4
  -5  -4 -12 3944.99 174.949   3
   5  -4  13 3382.68 157.366   2
  -5   4 -13 3180.24 153.205   4
  -5  -4 -13 3084.35 154.917   4
  -5  -4 -13 3028.42 156.642   3
  -5  -4 -14 128.567 39.6545   3
   5  -4  14 89.4083 29.0403   2
  -5  -4 -14 63.4473 31.0097   4
  -5   4 -14 136.420 31.6176   4
  -5  -4 -15 73.5634 32.1444   3
  -5  -4 -15 56.5481 30.5634   4
   5  -4  15 30.6212 24.6149   2
  -5   4 -15 91.0160 40.1750   4
  -5  -4 -16 70.7616 31.5916   3
   5  -4  16 76.1095 34.8487   2
  -5  -4 -16 86.2471 36.0995   4
  -5   4 -16 88.0222 33.0598   4
   5  -4  17 6666.71 243.218   2
  -5  -4 -17 6585.79 251.715   4
  -5   4 -17 6399.36 240.506   4
  -5  -4 -17 6702.82 249.022   3
   5  -4  18 342.779 64.0615   2
  -5  -4 -18 407.584 67.7931   4
  -5   4 -18 407.455 66.3547   4
  -5  -4 -18 470.076 70.7105   3
   5  -4  19 2861.06 167.686   2
  -5  -4 -19 2676.87 168.576   4
  -5   4 -19 2833.12 171.080   4
  -5  -4 -19 2630.49 160.622   3
   5  -4  20 1901.63 140.940   2
  -5  -4 -20 1855.45 146.144   4
  -5   4 -20 1906.06 143.989   4
   5  -4  21 3485.86 193.680   2
  -5  -4 -21 3143.20 193.688   4
  -5   4 -21 3151.76 187.995   4
   5  -4  22 15.9305 28.1775   2
  -5  -4 -22 31.6303 35.0906   4
  -5   4 -22-5.58728 33.5367   4
   5  -4  23 50.9719 32.3554   2
  -5   4 -23 43.8833 28.0004   4
  -5  -4 -23 23.0230 30.7267   4
   5  -4  24 89.5933 36.4828   2
  -5  -4 -24 114.530 48.7394   4
  -5   4 -24 93.8847 43.7655   4
  -5  -4 -25 924.675 115.647   4
  -5   4 -25 1044.28 118.116   4
   5  -4  25 1052.27 115.055   2
  -5  -4 -26 6439.81 309.580   4
  -5   4 -26 5718.51 275.805   4
   5  -4  26 6835.79 293.401   2
  -5   4 -27 440.410 79.5328   4
   5  -4  27 420.985 77.0117   2
   5  -5 -29 27.5203 40.5973   4
   5  -5 -28 203.161 62.7186   4
   5  -5 -27 1094.74 118.373   4
  -5  -5  27 1122.69 102.701   2
   5  -5 -26 561.971 88.5865   4
  -5  -5  26 566.820 72.4997   2
   5  -5 -25 715.823 95.1690   4
  -5  -5  25 763.604 83.5645   2
   5  -5 -24 43.5792 35.0842   4
  -5  -5  24-11.0790 22.8586   2
  -5  -5  23 86.1755 32.2767   2
   5  -5 -23 23.8813 26.0401   4
  -5  -5  22 1687.31 116.038   2
   5  -5 -22 1596.47 127.438   4
   5  -5 -21 452.076 52.3458   1
   5  -5 -21 467.518 72.5408   4
  -5  -5  21 464.466 63.6462   2
   5  -5 -20 177.226 45.0087   4
  -5  -5  20 169.434 37.6550   2
   5  -5 -20 142.793 30.2772   1
   5  -5 -19 21.3732 25.6231   4
  -5  -5  19 15.8735 24.3521   2
   5  -5 -19 5.40910 16.8143   1
   5  -5 -18 1474.22 90.9395   1
  -5  -5  18 1539.37 106.190   3
   5  -5 -18 1623.35 115.591   4
  -5  -5  18 1520.44 102.739   2
   5  -5 -17 561.069 56.3387   1
  -5  -5  17 538.838 63.1440   3
   5  -5 -17 497.536 64.4387   4
  -5  -5  17 500.558 60.3293   2
   5  -5 -16 367.629 47.3856   1
  -5  -5  16 351.495 52.0375   3
   5  -5 -16 337.447 55.1902   4
  -5  -5  16 306.886 47.4003   2
   5  -5 -15 2072.66 105.755   1
   5   5 -15 2307.09 79.1693   4
  -5  -5  15 2074.26 118.027   3
   5  -5 -15 2002.90 119.155   4
  -5  -5  15 2016.67 110.660   2
   5  -5 -14 8986.79 219.782   1
   5  -5 -14 8654.41 239.338   4
  -5  -5  14 8603.34 233.866   3
  -5  -5  14 9043.98 225.982   2
   5  -5 -13 8458.44 212.805   1
  -5  -5  13 8049.61 224.411   3
   5  -5 -13 8463.18 231.192   4
  -5  -5  13 8216.42 213.289   2
   5  -5 -12 2860.44 124.044   1
  -5  -5  12 2950.04 136.332   3
  -5  -5  12 2825.38 122.585   2
   5  -5 -12 2962.45 136.293   4
   5  -5 -11 31.0796 18.4104   4
  -5  -5  11 74.3866 23.7913   3
   5  -5 -11 52.7852 23.0597   1
  -5  -5  11 72.1722 25.0771   2
   5  -5 -10 293.178 42.0655   4
   5  -5 -10 266.612 39.3944   1
  -5  -5  10 339.852 47.2152   3
   5  -5 -10 307.598 15.5156   2
  -5  -5  10 309.155 43.1789   2
   5  -5  -9 8598.78 215.309   1
  -5  -5   9 8688.18 204.461   2
   5  -5  -9 8284.53 104.413   2
  -5  -5   9 8415.03 223.849   3
   5  -5  -9 8513.77 210.377   4
   5  -5  -8 3464.59 137.577   1
  -5  -5   8 3387.45 141.866   3
   5  -5  -8 3481.94 131.867   4
  -5  -5   8 3255.89 124.201   2
   5  -5  -8 3329.87 78.7670   2
  -5  -5   7 29019.2 412.677   3
  -5  -5   7 28694.9 351.892   2
   5  -5  -7 29315.7 259.605   2
   5  -5  -7 29259.1 396.157   1
  -5  -5   6 6610.74 197.521   3
  -5  -5   6 6512.73 168.592   2
   5  -5  -6 6342.02 130.022   2
   5  -5  -6 6692.84 191.256   1
  -5   5   5 2649.72 63.9197   3
  -5  -5   5 2759.29 108.472   2
  -5  -5   5 2921.36 131.183   3
   5  -5  -5 2964.04 92.9716   2
   5  -5  -5 2970.43 129.181   1
  -5  -5   4 38186.1 472.687   3
  -5  -5   4 37595.0 385.339   2
   5  -5  -4 37759.1 344.540   2
   5  -5  -4 38395.3 469.005   1
  -5  -5   3 2540.12 123.835   3
  -5  -5   3 1963.06 48.9643   4
  -5  -5   3 2470.45 99.0242   2
   5  -5  -3 2512.17 123.734   1
  -5  -5   3 2437.65 58.1772   4
   5  -5  -3 2471.64 92.6453   2
  -5  -5   2 2406.21 120.743   3
  -5  -5   2 2342.09 95.1097   2
   5  -5  -2 2426.89 124.222   1
  -5  -5   2 2270.64 62.9417   4
   5  -5  -2 2477.27 95.7141   2
  -5  -5   1 643.838 63.9619   3
   5  -5  -1 751.116 70.1167   1
  -5  -5   1 710.859 39.2103   4
   5  -5  -1 703.199 53.4971   2
  -5  -5   0 7421.75 216.499   3
   5  -5   0 7498.54 221.331   1
  -5  -5   0 7736.08 139.482   4
   5  -5   0 7733.88 179.525   2
  -5  -5  -1 2162.16 117.208   3
   5  -5   1 2146.76 100.252   2
   5  -5   1 2137.60 120.672   1
  -5  -5  -1 2344.31 82.8884   4
   5  -5   2 11615.0 230.254   2
  -5  -5  -2 10957.8 265.866   3
   5  -5   2 11697.2 286.927   1
   5   5   2 11453.9 130.668   1
  -5  -5  -2 11547.8 197.169   4
   5   5   3 3770.38 69.2290   1
   5  -5   3 3820.47 137.164   2
  -5  -5  -3 3634.25 154.363   3
   5  -5   3 3748.18 162.181   1
  -5  -5  -3 3904.78 120.711   4
   5  -5   4 8887.41 214.943   2
  -5  -5  -4 8953.17 243.309   3
  -5  -5  -4 9167.75 193.552   4
   5   5   4 8720.28 93.5270   1
   5  -5   4 8608.55 248.758   1
   5  -5   5 43122.6 483.299   2
  -5  -5  -5 43605.0 546.416   3
   5  -5   5 42991.8 566.740   1
  -5  -5  -5 44000.0 442.763   4
   5  -5   6 726.679 68.7701   2
  -5  -5  -6 590.124 68.0615   3
   5  -5   6 608.567 74.3433   1
  -5  -5  -6 725.857 62.7854   4
   5  -5   7 4210.21 159.054   2
  -5  -5  -7 4277.54 174.941   3
  -5  -5  -7 4168.41 148.253   4
   5  -5   7 3854.90 176.109   1
  -5  -5  -8 1535.30 107.948   3
   5  -5   8 1437.25 96.8566   2
   5  -5   8 1379.71 106.735   1
  -5  -5  -8 1355.89 88.2476   4
   5  -5   9 1006.06 84.8001   2
   5  -5   9 984.014 92.0086   1
  -5  -5  -9 984.755 79.1204   4
  -5  -5  -9 1100.27 94.0381   3
   5  -5  10 3308.88 152.596   2
  -5  -5 -10 3084.63 141.897   4
  -5  -5 -10 3112.43 157.922   3
   5  -5  11 4664.79 184.394   2
  -5  -5 -11 4446.67 176.595   4
  -5  -5 -11 4227.59 187.240   3
  -5  -5 -12 1814.60 116.325   4
  -5   5 -12 1897.03 116.921   4
  -5  -5 -12 1786.36 123.583   3
   5  -5  12 1806.50 118.289   2
  -5  -5 -13 185.291 44.6030   3
   5  -5  13 328.457 54.5352   2
  -5  -5 -13 264.110 49.1126   4
  -5   5 -13 320.804 50.4962   4
  -5  -5 -14 309.843 58.7695   3
   5  -5  14 388.011 61.6191   2
  -5  -5 -14 391.833 59.2676   4
  -5   5 -14 378.973 58.9484   4
   5  -5  15 6510.61 239.170   2
  -5  -5 -15 6464.15 237.425   4
  -5   5 -15 6439.62 231.356   4
  -5  -5 -15 6540.95 246.976   3
  -5  -5 -16 41.2716 26.4195   3
   5  -5  16 133.145 40.8149   2
  -5  -5 -16 58.6200 35.2805   4
  -5   5 -16 98.6761 35.7406   4
   5  -5  17 1332.44 114.914   2
  -5  -5 -17 1273.04 112.657   4
  -5   5 -17 1268.54 109.987   4
  -5  -5 -17 1221.44 113.403   3
  -5   5 -18 196.201 48.7378   4
   5  -5  18 285.573 58.5371   2
  -5  -5 -18 120.191 42.0405   3
  -5  -5 -18 156.715 46.4265   4
   5  -5  19 554.836 79.4413   2
  -5  -5 -19 454.543 75.2849   4
  -5   5 -19 439.258 71.0072   4
  -5  -5 -19 481.648 75.0366   3
   5  -5  20 419.303 71.3862   2
  -5  -5 -20 298.942 60.0520   3
  -5   5 -20 410.259 69.4350   4
  -5  -5 -20 411.006 73.1953   4
   5  -5  21 128.686 44.9050   2
  -5  -5 -21 136.237 47.4119   4
  -5   5 -21 51.2892 26.5723   4
   5  -5  22 29.0264 31.2626   2
  -5  -5 -22-21.4102 27.2799   4
  -5   5 -22-26.3397 26.5786   4
  -5  -5 -23 714.012 100.241   4
  -5   5 -23 705.299 91.5420   4
   5  -5  23 808.401 103.560   2
  -5  -5 -24 920.487 115.264   4
  -5   5 -24 768.970 98.8880   4
   5  -5  24 965.044 112.347   2
   5  -5  25 61.0354 31.6291   2
  -5  -5 -25 66.9928 39.6809   4
  -5   5 -25 44.4688 24.7520   4
  -5  -6  28 644.982 88.9086   3
  -5  -6  28 626.668 81.3022   2
   5  -6 -27 1388.00 135.685   4
  -5  -6  27 1158.10 113.414   3
  -5  -6  27 1130.08 105.893   2
   5  -6 -26 288.063 69.5896   4
  -5  -6  26 232.953 56.6520   3
  -5  -6  26 170.758 42.3405   2
  -5  -6  25 168.177 47.2963   3
  -5  -6  25 122.940 39.4334   2
   5  -6 -25 159.135 52.0728   4
   5  -6 -24 51.0345 33.0948   4
  -5  -6  24 8.45047 19.3691   3
  -5  -6  24 11.8361 25.3044   2
   5  -6 -23 267.516 58.8156   4
  -5  -6  23 184.694 46.7222   2
  -5  -6  23 164.115 44.2796   3
  -5  -6  22 188.198 48.0024   3
   5  -6 -22 216.049 55.4436   4
  -5  -6  22 216.098 47.8533   2
   5  -6 -21 413.102 66.9775   4
  -5  -6  21 472.808 67.7261   3
  -5  -6  21 453.853 64.5690   2
   5  -6 -20 475.483 69.0941   4
  -5  -6  20 647.417 77.3335   3
  -5  -6  20 524.161 68.5884   2
   5  -6 -19 85.3659 30.3904   4
  -5  -6  19 133.222 36.8492   2
  -5  -6  18 20.6616 24.4057   3
   5  -6 -18 53.1939 23.5894   1
   5  -6 -18 27.7857 28.2165   4
  -5  -6  18 22.3295 22.7119   2
   5  -6 -17-14.2377 17.1120   1
  -5  -6  17-10.2236 19.4513   3
   5  -6 -17 22.8647 23.4230   4
  -5  -6  17 0.08712 27.2772   2
   5  -6 -16 744.369 69.2059   1
  -5  -6  16 701.740 75.6134   3
   5  -6 -16 633.703 71.9279   4
  -5  -6  16 629.991 68.8880   2
   5  -6 -15 531.895 59.3209   1
  -5  -6  15 457.412 60.8458   3
   5  -6 -15 495.194 62.3585   4
  -5  -6  15 518.706 61.9699   2
   5  -6 -14 1396.91 101.293   4
  -5  -6  14 1252.35 97.0778   3
  -5  -6  14 1340.83 94.6652   2
   5  -6 -14 1295.27 89.3728   1
  -5  -6  13 11742.8 291.007   3
   5  -6 -13 11909.7 282.015   4
  -5  -6  13 11394.7 266.436   2
   5  -6 -13 11342.2 263.519   1
  -5  -6  12 599.799 67.6805   3
   5  -6 -12 556.890 60.8979   4
  -5  -6  12 547.844 61.2473   2
   5  -6 -12 489.945 56.1579   1
   5  -6 -11 37.7413 18.1327   1
  -5  -6  11 59.3077 26.2009   3
   5  -6 -11 36.7638 25.7986   4
  -5  -6  11 57.3308 23.9292   2
  -5  -6  10 1845.43 113.866   3
   5  -6 -10 1805.74 103.330   4
  -5  -6  10 1806.22 104.172   2
   5  -6 -10 1926.36 108.478   1
   5  -6  -9 12.9816 17.5716   1
   5  -6  -9-17.3657 27.9105   4
  -5  -6   9-24.0759 27.7176   3
   5  -6  -9 9.12037 8.68491   2
  -5  -6   9 5.44509 21.2947   2
   5  -6  -8 26.5561 18.2557   1
  -5  -6   8 29.5718 18.3760   3
  -5  -6   8 13.7633 21.4455   2
   5  -6  -8 26.8295 10.9069   2
   5  -6  -7 284.440 45.2963   1
  -5  -6   7 228.466 43.0094   3
  -5  -6   7 276.670 41.0915   2
   5  -6  -7 263.316 27.9695   2
   5  -6  -6 2116.11 118.629   1
  -5  -6   6 1955.49 116.050   3
   5  -6  -6 2074.29 82.5688   2
  -5  -6   6 2024.38 101.307   2
  -5  -6   5 512.173 54.0438   2
  -5  -6   5 496.768 59.0699   3
   5  -6  -5 681.556 69.4212   1
   5  -6  -5 491.791 43.0954   2
   5  -6  -4 34.8826 18.6102   1
  -5  -6   4 31.2843 19.4572   3
  -5  -6   4 51.7256 24.1228   2
   5  -6  -4 81.7968 20.1344   2
   5  -6  -3 115.432 31.3909   1
  -5  -6   3 88.3331 30.7061   3
  -5  -6   3 146.888 30.3723   2
   5  -6  -3 132.112 26.7483   2
  -5  -6   2 2570.74 135.368   3
  -5  -6   2 2710.95 111.184   2
   5  -6  -2 2670.60 139.809   1
   5  -6  -2 2626.34 107.665   2
  -5  -6   1 1047.50 88.0898   3
   5  -6  -1 1160.91 94.9288   1
   5  -6  -1 1025.68 69.1441   2
  -5  -6   0 805.565 78.1640   3
   5  -6   0 689.264 74.8061   1
  -5  -6   0 633.295 33.2289   4
   5  -6   0 760.466 62.6081   2
  -5  -6  -1 871.044 80.3260   3
   5  -6   1 872.887 83.7124   1
  -5  -6  -1 865.955 45.1435   4
   5  -6   1 916.500 69.8447   2
   5  -6   2 250.580 39.3152   2
  -5  -6  -2 244.146 45.4826   3
  -5  -6  -2 246.270 26.6203   4
   5  -6   2 145.767 33.5247   1
   5  -6   3 2721.07 150.290   1
  -5  -6  -3 2849.44 146.371   3
   5   6   3 2686.74 61.4238   1
  -5  -6  -3 2672.13 94.0271   4
   5  -6   3 2730.69 125.162   2
   5  -6   4 299.445 45.3628   2
  -5  -6  -4 332.220 53.3345   3
  -5  -6  -4 290.772 34.0156   4
   5  -6   4 311.658 52.6960   1
  -5  -6  -5 429.442 62.3973   3
  -5  -6  -5 444.319 44.3810   4
   5  -6   5 496.932 68.4074   1
   5  -6   5 534.862 58.4521   2
   5  -6   6 199.448 39.4597   2
   5  -6   6 195.696 46.0810   1
  -5  -6  -6 178.635 30.7732   4
  -5  -6  -6 213.852 47.0118   3
  -5  -6  -7 230.411 47.0202   3
   5  -6   7 194.527 40.8848   2
   5  -6   7 243.939 52.5939   1
  -5  -6  -7 243.039 36.5932   4
  -5  -6  -8 3112.72 162.203   3
  -5  -6  -8 2934.09 129.443   4
   5  -6   8 2854.66 141.564   2
  -5  -6  -9 781.791 84.6233   3
  -5  -6  -9 793.514 70.8084   4
   5  -6   9 740.133 75.0655   2
  -5  -6 -10 2.68881 24.1760   3
   5  -6  10-12.5570 26.3065   2
  -5  -6 -10-16.0485 19.5556   4
  -5  -6 -11 10.0414 27.2371   3
   5  -6  11 10.1158 25.2069   2
  -5  -6 -11-7.41173 22.9623   4
  -5  -6 -12 981.241 87.9554   4
  -5   6 -12 959.997 82.9757   4
   5  -6  12 869.242 87.6613   2
  -5  -6 -12 1016.07 99.8743   3
  -5   6 -13 2624.23 141.281   4
  -5  -6 -13 2688.39 148.388   4
  -5  -6 -13 2543.86 158.083   3
   5  -6  13 2663.96 151.849   2
  -5  -6 -14 146.223 45.8276   3
   5  -6  14 215.947 53.0389   2
  -5   6 -14 135.985 38.5318   4
  -5  -6 -14 149.622 40.2144   4
  -5  -6 -15 5992.15 232.777   4
  -5   6 -15 5535.43 213.093   4
  -5  -6 -15 5966.37 246.787   3
   5  -6  15 5994.93 235.289   2
  -5  -6 -16 14.3632 29.4584   3
   5  -6  16 12.2801 30.5810   2
  -5  -6 -16 45.5109 28.0231   4
  -5   6 -16 18.7775 19.0560   4
   5  -6  17 370.861 69.6910   2
  -5  -6 -17 305.260 61.4842   4
  -5   6 -17 338.925 56.4253   4
  -5  -6 -17 336.628 65.4947   3
  -5   6 -18 1537.45 121.779   4
  -5  -6 -18 1559.71 130.433   4
  -5  -6 -18 1673.23 137.976   3
   5  -6  18 1687.60 135.041   2
   5  -6  19 50.4092 30.3245   2
  -5  -6 -19 135.945 41.9636   4
  -5   6 -19 128.309 40.9459   4
  -5  -6 -19 46.5486 27.7822   3
  -5  -6 -20 896.228 105.091   4
  -5   6 -20 843.227 94.9380   4
  -5  -6 -20 804.860 100.279   3
   5  -6  20 980.641 108.354   2
   5  -6  21 179.128 52.1382   2
  -5  -6 -21 137.684 47.4771   4
   5  -6  22-49.7141 45.1232   2
  -5  -6 -22 70.3207 37.1451   4
   5  -6  23 148.989 50.6791   2
  -5  -6 -23 148.927 45.0062   4
  -5  -6 -24 983.398 118.007   4
   5  -6  24 968.433 115.820   2
  -5  -7  27 63.5088 28.4527   3
  -5  -7  27 84.0984 38.1136   2
   5  -7 -26 34.4335 34.4322   4
  -5  -7  26-24.2003 24.8224   3
  -5  -7  26-22.6663 35.1141   2
   5  -7 -25 439.832 75.5968   4
  -5  -7  25 288.224 63.6125   3
  -5  -7  25 307.006 55.8198   2
   5  -7 -24 515.959 81.1993   4
  -5  -7  24 455.542 71.3346   3
  -5  -7  24 488.564 71.4729   2
  -5  -7  23 822.494 96.9958   3
   5  -7 -23 925.490 105.021   4
  -5  -7  23 893.755 94.0706   2
  -5  -7  22 1371.51 121.758   3
  -5  -7  22 1645.83 125.636   2
   5  -7 -22 1611.38 134.610   4
   5  -7 -21 1184.95 111.038   4
  -5  -7  21 1287.59 115.109   3
  -5  -7  21 1300.72 110.797   2
   5  -7 -20 46.7450 35.8446   4
  -5  -7  20 29.8563 24.6442   3
  -5  -7  20 26.7830 23.6182   2
  -5  -7  19 420.524 65.3387   3
   5  -7 -19 503.836 71.7935   4
  -5  -7  19 522.035 69.3588   2
  -5  -7  18 336.788 55.5439   3
   5  -7 -18 356.909 58.8756   4
  -5  -7  18 279.851 50.6723   2
   5  -7 -17 326.300 54.7396   4
  -5  -7  17 296.077 56.1015   3
  -5  -7  17 295.357 51.6191   2
   5  -7 -16 239.350 41.1759   1
  -5  -7  16 347.459 57.1998   3
  -5  -7  16 268.157 49.0864   2
   5  -7 -16 249.242 50.3210   4
   5  -7 -15 4312.12 184.778   4
  -5  -7  15 4630.94 201.703   3
  -5  -7  15 4314.73 180.892   2
   5  -7 -15 4476.59 175.209   1
   5  -7 -14 897.589 83.8834   4
  -5  -7  14 904.830 91.7913   3
   5  -7 -14 844.076 78.3417   1
  -5  -7  14 864.782 81.0516   2
  -5  -7  13 110.196 33.3367   3
   5  -7 -13 163.717 37.6665   4
  -5  -7  13 142.813 39.8576   2
   5  -7 -13 175.106 37.6039   1
  -5  -7  12 590.461 72.5225   3
  -5  -7  12 603.473 67.8879   2
   5  -7 -12 580.539 65.4800   1
   5  -7 -12 659.971 68.1761   4
  -5  -7  11 17110.7 372.533   3
  -5  -7  11 17316.5 340.719   2
   5  -7 -11 17356.3 337.509   4
   5  -7 -11 16636.8 345.613   1
  -5  -7  10 6124.35 220.694   3
  -5  -7  10 6154.53 202.423   2
   5  -7 -10 6279.21 215.065   1
  -5  -7   9 2132.31 117.096   2
  -5  -7   9 2069.20 127.223   3
   5  -7  -9 1948.48 121.327   1
  -5  -7   8 16812.5 361.961   3
  -5  -7   8 16580.9 317.182   2
   5  -7  -8 16352.6 354.090   1
  -5  -7   7 5807.08 212.345   3
   5  -7  -7 5697.20 138.329   2
   5  -7  -7 6156.32 217.885   1
  -5  -7   7 5771.42 184.349   2
  -5  -7   6 654.399 73.5651   3
  -5  -7   6 661.763 64.4084   2
   5  -7  -6 744.536 76.4041   1
   5  -7  -6 692.056 52.7935   2
  -5  -7   5 111.897 32.6371   2
   5  -7  -5 104.978 33.6423   1
  -5  -7   5 129.741 36.6991   3
   5  -7  -5 109.748 26.8096   2
  -5  -7   4 6934.36 234.482   3
   5  -7  -4 7304.76 182.255   2
  -5  -7   4 7108.13 197.565   2
   5  -7  -4 7483.08 248.349   1
   5  -7  -3 104.043 25.9625   2
  -5  -7   3 75.9731 25.7403   3
  -5  -7   3 123.510 31.9529   2
   5  -7  -3 130.879 35.9760   1
  -5  -7   2 390.813 60.0120   3
  -5  -7   2 285.575 42.4282   2
   5  -7  -2 259.334 52.3473   1
   5  -7  -2 279.405 41.1191   2
  -5  -7   1 14722.9 343.607   3
   5  -7  -1 14389.9 348.064   1
   5  -7  -1 13782.0 275.727   2
  -5  -7   0 4698.86 196.302   3
   5  -7   0 4650.84 200.954   1
   5  -7   0 4497.78 162.278   2
  -5  -7  -1 45.6220 28.5929   3
   5  -7   1 57.4210 34.5543   1
   5  -7   1 45.0490 21.2866   2
  -5  -7  -2 2214.60 136.426   3
   5  -7   2 2226.79 143.515   1
   5  -7   2 2236.60 118.616   2
  -5  -7  -3 3672.78 176.154   3
   5  -7   3 3592.57 153.052   2
   5  -7   3 3410.44 178.749   1
  -5  -7  -4 1082.86 98.3494   3
   5  -7   4 1105.52 104.206   1
   5  -7   4 1088.28 87.1731   2
  -5  -7  -5 2100.86 136.289   3
   5  -7   5 2212.67 146.247   1
   5  -7   5 2159.99 124.632   2
   5  -7   6 132.366 42.3862   2
  -5  -7  -6 114.549 36.2600   3
  -5  -7  -7 1330.56 112.703   3
   5  -7   7 1341.54 101.998   2
  -5  -7  -7 1370.92 81.7437   4
   5  -7   8 97.5265 39.6614   2
  -5  -7  -8 31.3495 27.8003   3
  -5  -7  -8 74.5692 26.2182   4
  -5  -7  -9 1045.41 102.373   3
  -5  -7  -9 1181.64 85.2531   4
   5  -7   9 1174.62 99.4984   2
  -5  -7 -10 11828.9 277.293   4
   5  -7  10 11816.4 313.726   2
  -5  -7 -10 11822.2 342.924   3
  -5  -7 -11 154.435 48.3262   3
   5  -7  11 274.881 59.1402   2
  -5  -7 -11 239.968 46.7404   4
  -5   7 -11 161.234 34.7175   4
   5  -7  12 3734.29 183.143   2
  -5  -7 -12 3710.51 168.928   4
  -5   7 -12 3701.67 162.014   4
  -5  -7 -12 3826.28 200.053   3
  -5  -7 -13 406.264 69.9671   3
   5  -7  13 516.467 75.8667   2
  -5  -7 -13 394.024 59.0372   4
  -5   7 -13 420.152 55.9957   4
  -5  -7 -14-12.1791 27.2555   3
   5  -7  14-0.59306 27.0946   2
  -5  -7 -14 48.6227 26.8370   4
  -5  -7 -15-2.99731 26.2508   3
   5  -7  15-42.2081 30.5164   2
  -5  -7 -15-15.1155 26.9319   4
  -5  -7 -16 43.5252 36.3517   3
   5  -7  16 94.7850 39.6210   2
  -5  -7 -16 33.8652 27.9189   4
   5  -7  17 201.211 56.3501   2
  -5  -7 -17 96.4306 32.9210   4
  -5  -7 -17 165.024 50.7770   3
  -5  -7 -18 700.866 91.6097   4
   5  -7  18 636.163 90.1308   2
  -5  -7 -18 590.600 87.7084   3
   5  -7  19 538.309 89.1763   2
  -5  -7 -19 372.490 65.9850   4
  -5  -7 -19 302.191 62.9284   3
   5  -7  20 484.563 80.8061   2
  -5  -7 -20 365.105 70.1313   4
  -5  -7 -20 380.239 75.6807   3
   5  -7  21 588.958 91.6621   2
  -5  -7 -21 426.046 75.2361   4
  -5  -7 -22 2199.33 170.612   4
   5  -7  22 2679.97 190.255   2
  -5  -7 -23 64.7272 24.5437   4
  -5  -8  25 358.766 71.6919   3
   5  -8 -24 40.3678 26.6865   4
  -5  -8  24 26.1151 31.8467   3
  -5  -8  24 25.7646 25.0620   2
  -5  -8  23-51.0771 39.8387   3
   5  -8 -23 33.9554 34.0256   4
  -5  -8  23-0.12614 22.6943   2
  -5  -8  22 2.73180 25.2733   3
   5  -8 -22-0.26854 28.1653   4
  -5  -8  22-49.4531 34.9592   2
  -5  -8  21 201.761 52.6375   3
  -5  -8  21 194.863 47.1587   2
   5  -8 -21 132.339 41.3995   4
  -5  -8  20 2943.62 184.467   3
   5  -8 -20 2739.62 169.206   4
  -5  -8  20 2839.30 167.893   2
  -5  -8  19 872.056 100.914   3
   5  -8 -19 799.089 90.5420   4
  -5  -8  19 789.979 91.8955   2
   5  -8 -18 4219.72 199.716   4
  -5  -8  18 4065.91 194.520   2
  -5  -8  18 4425.49 220.658   3
  -5  -8  17 61.5038 32.4996   3
  -5  -8  17 66.1071 32.6073   2
   5  -8 -17 42.6214 25.4143   4
   5  -8 -16 613.631 74.9522   4
  -5  -8  16 584.245 77.3045   3
  -5  -8  16 596.609 74.3034   2
  -5  -8  15-9.52624 36.6608   3
   5  -8 -15 59.5237 28.4970   4
  -5  -8  15 50.6532 30.8625   2
  -5  -8  14 42.6217 25.8723   2
   5  -8 -14 59.6878 27.5547   4
  -5  -8  14 65.4855 30.2277   3
   5  -8 -13-22.9018 23.1324   4
  -5  -8  13-31.5508 32.0162   3
  -5  -8  13-28.7952 33.2993   2
   5  -8 -13-8.66516 22.6611   1
  -5  -8  12 1778.86 118.982   2
  -5  -8  12 1718.60 126.246   3
   5  -8 -12 1767.36 120.390   1
  -5  -8  11 2444.41 150.447   3
  -5  -8  11 2542.58 139.797   2
   5  -8 -11 2387.57 140.849   1
  -5  -8  10 16.9652 26.4440   3
  -5  -8  10 6.31651 27.1122   2
   5  -8 -10 9.21467 21.6629   1
  -5  -8   9 2225.69 141.634   3
  -5  -8   9 2166.62 124.249   2
   5  -8  -9 2192.93 136.627   1
  -5  -8   8-9.11586 21.2811   3
  -5  -8   8 60.5337 29.5847   2
   5  -8  -8-3.50125 21.7095   1
  -5  -8   7-16.9121 29.2031   3
   5  -8  -7 13.8387 28.4082   1
  -5  -8   7-32.9638 29.8226   2
  -5  -8   6 132.065 38.6391   3
  -5  -8   6 80.2189 30.8603   2
   5  -8  -6 75.4684 21.5635   2
   5  -8  -6 21.9532 19.8234   1
  -5  -8   5 73.6805 31.1994   3
  -5  -8   5 72.7269 30.6844   2
   5  -8  -5 101.669 24.0888   2
   5  -8  -5 68.1749 28.6419   1
  -5  -8   4 346.671 57.5714   3
   5  -8  -4 409.077 47.8583   2
   5  -8  -4 397.442 64.1016   1
  -5  -8   4 323.060 46.3132   2
  -5  -8   3 57.5915 26.5026   3
   5  -8  -3 80.1052 27.0775   2
  -5  -8   3 65.6520 26.6331   2
   5  -8  -3 61.7663 32.8409   1
  -5  -8   2-49.9987 30.8205   3
   5  -8  -2 12.8833 21.7106   1
  -5  -8   2-33.9083 24.7629   2
   5  -8  -2 23.6081 21.2520   2
  -5  -8   1 59.4508 23.5715   3
   5  -8  -1 50.2924 28.7375   1
   5  -8  -1 58.0987 25.6068   2
  -5  -8   0 637.908 78.4369   3
   5  -8   0 487.147 71.0570   1
   5  -8   0 482.083 57.3869   2
  -5  -8  -1 267.461 54.3236   3
   5  -8   1 348.298 63.6958   1
   5  -8   1 357.415 52.3199   2
  -5  -8  -2 837.327 88.8059   3
   5  -8   2 876.079 96.5890   1
   5  -8   2 940.159 83.8855   2
  -5  -8  -3 161.873 44.6945   3
   5  -8   3 179.650 40.5844   2
   5  -8   3 164.994 47.8235   1
  -5  -8  -4-36.1620 34.2339   3
   5  -8   4-31.3075 28.6657   2
  -5  -8  -5 288.745 57.9096   3
   5  -8   5 203.661 41.5130   2
  -5  -8  -6 108.581 40.4988   3
   5  -8   6 23.1163 23.4092   2
  -5  -8  -7-3.76080 21.9592   3
   5  -8   7-60.1118 37.3598   2
  -5  -8  -8 543.115 80.1693   3
   5  -8   8 486.894 68.9932   2
  -5  -8  -9 1422.63 127.200   3
   5  -8   9 1306.60 111.296   2
   5  -8  10 1966.41 138.042   2
  -5  -8 -10 1977.52 149.117   3
   5  -8  11 498.863 74.5688   2
  -5  -8 -11 363.657 69.4934   3
   5  -8  12 514.040 73.9021   2
  -5  -8 -12 529.394 80.7853   3
   5  -8  13 622.202 84.5100   2
  -5  -8 -13 593.014 86.9937   3
   5  -8  14 3682.36 202.202   2
  -5  -8 -14 3917.91 216.889   3
   5  -8  15 477.854 80.1788   2
  -5  -8 -15 282.599 62.6299   3
   5  -8  16 7317.00 293.974   2
  -5  -8 -16 7007.66 299.592   3
   5  -8  17 1394.52 134.148   2
  -5  -8 -17 1216.23 127.955   3
   5  -8  18 2251.26 171.325   2
  -5  -8 -18 2348.54 175.231   3
  -5  -8 -19 615.941 93.4926   3
   5  -8  19 454.143 82.6227   2
  -5  -8 -20 556.396 92.0861   3
  -5  -9  21 111.578 37.9143   3
   5  -9 -21 79.4726 33.9954   4
   5  -9 -20 55.2975 28.4886   4
  -5  -9  20 81.6651 38.4232   3
  -5  -9  20 89.6848 41.3914   2
   5  -9 -19 563.092 76.3499   4
  -5  -9  19 537.867 84.2201   3
  -5  -9  19 504.941 77.2637   2
   5  -9 -18 8.58643 20.6540   4
  -5  -9  18 30.7836 22.0503   3
  -5  -9  18-1.32392 28.0005   2
   5  -9 -17 3712.95 184.741   4
  -5  -9  17 3937.56 212.943   3
  -5  -9  17 3965.29 199.126   2
  -5  -9  16 433.841 74.5975   3
  -5  -9  16 586.405 78.8370   2
  -5  -9  15 848.502 99.8421   3
  -5  -9  15 859.658 93.0419   2
  -5  -9  14-4.20508 24.4397   3
  -5  -9  14 3.02487 26.2604   2
  -5  -9  13 20.4317 20.3882   3
  -5  -9  13 48.7511 31.7778   2
  -5  -9  12 53.5485 29.0908   3
  -5  -9  12 96.3847 37.4207   2
  -5  -9  11 998.829 103.068   3
  -5  -9  11 1014.36 94.3029   2
  -5  -9  10 107.240 38.4512   3
  -5  -9  10 154.810 40.4703   2
   5  -9 -10 148.706 41.9005   1
  -5  -9   9 2355.04 154.341   3
  -5  -9   9 2368.55 137.479   2
   5  -9  -9 2313.90 146.004   1
  -5  -9   8 265.289 54.9778   3
  -5  -9   8 271.983 50.0988   2
   5  -9  -8 302.185 57.7657   1
  -5  -9   7-21.0406 30.9335   3
  -5  -9   7 17.0961 26.9826   2
   5  -9  -7-4.07159 17.6166   1
  -5  -9   6 316.352 58.0436   3
  -5  -9   6 303.388 51.7938   2
   5  -9  -6 340.487 62.0906   1
  -5  -9   5 540.873 76.8324   3
  -5  -9   5 678.223 74.3739   2
   5  -9  -5 596.588 77.6432   1
  -5  -9   4 6681.35 259.583   3
   5  -9  -4 6829.03 265.958   1
  -5  -9   4 6898.87 218.331   2
  -5  -9   3 7817.75 282.993   3
  -5  -9   3 7993.40 233.627   2
   5  -9  -3 7667.38 284.104   1
   5  -9  -3 8180.58 221.899   2
  -5  -9   2 2165.57 149.700   3
   5  -9  -2 2126.59 152.671   1
   5  -9  -2 2159.88 118.257   2
  -5  -9   1 12049.8 350.865   3
   5  -9  -1 11832.6 355.938   1
   5  -9  -1 12248.7 288.436   2
  -5  -9   0 1130.37 108.899   3
   5  -9   0 1109.70 91.4477   2
  -5  -9  -1 3529.41 193.312   3
   5  -9   1 3461.66 163.363   2
  -5  -9  -2 16.8801 25.2932   3
   5  -9   2 12.3404 21.4279   2
  -5  -9  -3-31.5070 33.1915   3
   5  -9   3-21.2603 27.2591   2
  -5  -9  -4 93.5747 37.1725   3
   5  -9   4 156.605 44.1020   2
   5  -9   5-4.12717 23.9923   2
  -5  -9  -5-26.2838 33.4612   3
  -5  -9  -6 3428.14 197.997   3
   5  -9   6 3455.88 180.022   2
  -5  -9  -7 305.817 63.0442   3
   5  -9   7 361.999 64.2412   2
  -5  -9  -8 28.7049 25.8582   3
   5  -9   8 0.12075 25.2384   2
  -5  -9  -9 516.778 81.1734   3
   5  -9   9 529.500 76.9537   2
  -5  -9 -10 254.801 59.8338   3
   5  -9  10 287.548 61.0610   2
   5  -9  11 1022.91 110.470   2
  -5  -9 -11 1002.88 114.058   3
   5  -9  12 1411.98 127.971   2
  -5  -9 -12 1550.52 141.725   3
  -5  -9 -13 4.80489 23.5889   3
   5  -9  13-19.4274 32.0316   2
  -5  -9 -14 11.2348 28.4468   3
   5  -9  14 6.72184 36.7958   2
  -5  -9 -15 342.245 70.4166   3
   5  -9  15 369.752 73.1656   2
   5  -9  16 33.2233 37.1364   2
  -5  -9 -16 50.7537 42.3629   3
  -5  -9 -17 94.8047 43.1062   3
  -5 -10  16 1385.07 120.164   2
  -5 -10  15 48.7787 25.4712   2
  -5 -10  14 2986.88 170.833   2
  -5 -10  14 2658.21 180.054   3
  -5 -10  13 2160.63 160.486   3
  -5 -10  13 2414.73 152.342   2
  -5 -10  12 16.7245 20.3468   3
  -5 -10  12-34.3457 31.5782   2
  -5 -10  11 406.285 70.7872   3
  -5 -10  11 465.664 69.1676   2
  -5 -10  10 856.897 101.253   3
  -5 -10  10 901.317 91.0836   2
  -5 -10   9 12.0356 23.3950   3
  -5 -10   9 70.7070 32.7166   2
  -5 -10   8 78.1966 34.1431   3
  -5 -10   8 181.735 45.8020   2
  -5 -10   7 910.345 102.940   3
  -5 -10   7 943.361 92.3459   2
  -5 -10   6 1275.28 120.153   3
  -5 -10   6 1288.61 104.234   2
  -5 -10   5 370.330 58.2318   2
  -5 -10   5 237.424 52.2946   3
  -5 -10   4 357.606 64.1554   3
  -5 -10   4 367.974 58.1415   2
  -5 -10   3 129.244 39.9942   3
  -5 -10   2 130.005 37.6524   3
  -5 -10   1-3.84967 30.1711   3
   5 -10  -1 98.4895 30.2729   2
  -5 -10   0-20.9766 32.1149   3
   5 -10   0-18.6078 22.8910   2
  -5 -10  -1-1.38437 23.9269   3
   5 -10   1-5.51057 30.3056   2
  -5 -10  -2 534.201 82.0259   3
   5 -10   2 438.482 63.8305   2
  -5 -10  -3 309.561 63.0422   3
   5 -10   3 247.729 48.8287   2
   5 -10   4 88.0677 32.0779   2
  -5 -10  -4 84.2857 38.2531   3
  -5 -10  -5 214.099 54.3422   3
   5 -10   5 156.846 46.2289   2
  -5 -10  -6 10.9546 27.7716   3
   5 -10   6-18.5282 32.5842   2
  -5 -10  -7 600.371 88.6586   3
   5 -10   7 523.961 78.5623   2
  -5 -10  -8 129.096 47.5926   3
   5 -10   8 54.7338 39.7948   2
  -5 -10  -9 444.510 79.9817   3
   5 -10   9 426.930 74.3884   2
   5 -10  10 728.839 95.4626   2
  -5 -10 -10 732.379 99.2466   3
  -5 -10 -11-23.8789 30.9089   3
   5 -10  11-19.0524 28.0543   2
  -5 -10 -12 151.724 47.8603   3
   5 -10  12 218.982 57.2594   2
  -5 -10 -13 589.137 89.8519   3
   5 -10  13 727.038 97.7457   2
  -5 -10 -14-28.7374 38.9174   3
  -5 -11   9 2781.15 163.097   2
  -5 -11   8 1021.04 98.5940   2
  -5 -11   7-21.4498 25.1335   2
  -5 -11   6 686.579 80.3898   2
  -5 -11   4 576.999 82.3649   3
  -5 -11   3 147.760 45.4849   3
  -5 -11   2 137.539 43.2146   3
  -5 -11   1 777.010 97.0187   3
  -5 -11   0 1162.73 119.633   3
  -5 -11  -1 1242.78 126.227   3
  -5 -11  -2 97.7267 39.4469   3
   5 -11   2 30.3547 21.8641   2
  -5 -11  -3 536.318 84.1823   3
   5 -11   3 508.533 71.0440   2
  -5 -11  -4 970.500 112.489   3
   5 -11   4 880.535 95.2280   2
   5 -11   5 2857.33 174.657   2
  -5 -11  -5 3033.22 198.603   3
  -5 -11  -6 101.391 39.2283   3
   5 -11   6 251.117 60.2931   2
  -5 -11  -7 354.637 74.3951   3
   5 -11   7 432.466 72.6542   2
   5 -11   8 2207.12 162.354   2
  -5 -11  -8 2118.12 169.002   3
  -5 -11  -9 913.499 113.722   3
   6   0 -32 84.6675 33.8906   4
   6   0 -32 73.4447 25.7834   1
   6   0 -31 5.90801 30.4775   4
   6   0 -31 17.4595 23.5732   1
   6   0 -30 1527.97 107.953   1
   6   0 -30 1389.64 130.923   4
   6   0 -29 48.3927 27.9847   1
   6   0 -29 7.59819 32.7310   4
   6   0 -28 1520.91 102.806   1
   6   0 -28 1558.69 132.060   4
   6   0 -27 29.5835 23.5376   1
   6   0 -27-4.49470 23.8976   4
   6   0 -26 198.049 39.5995   1
   6   0 -26 153.710 49.0809   4
   6   0 -25-5.29048 27.6889   4
   6   0 -25 21.7073 20.1065   1
   6   0 -24 959.418 76.6502   1
   6   0 -24 934.519 93.0577   4
   6   0 -23-35.1278 35.8846   4
   6   0 -23 53.8103 26.5557   1
   6   0 -22 10665.8 236.650   1
   6   0 -22 10032.1 280.331   4
   6   0 -21 27.3434 24.0131   1
   6   0 -21 9.85430 22.7419   4
   6   0 -20 48.7437 26.1970   1
   6   0 -20-48.7895 26.9955   4
   6   0 -19 22.4586 20.5797   1
   6   0 -19-4.35853 19.7230   4
   6   0 -18 5352.98 184.982   4
   6   0 -18 5519.43 155.219   1
   6   0 -17-8.92835 22.0214   4
   6   0 -17 33.0603 21.6576   1
   6   0 -16 1673.67 83.0411   1
   6   0 -16 1614.04 97.9091   4
   6   0 -15 28.8275 21.2431   1
   6   0 -15-16.9758 22.3659   4
   6   0 -14 58.1352 25.5627   4
   6   0 -14 83.6043 25.1649   1
   6   0 -13 16.7113 18.1784   4
   6   0 -13 23.8102 21.3312   1
   6   0 -12 53.4847 24.2563   4
   6   0 -12 83.5699 24.5149   1
   6   0 -11 13.8229 13.8387   1
   6   0 -11-16.8801 18.5683   4
   6   0 -10 23622.5 308.109   4
   6   0 -10 24492.2 280.889   1
   6   0  -9-15.3731 18.1419   4
   6   0  -9 8.80800 14.3357   1
   6   0  -8 21971.3 256.760   1
   6   0  -8 21656.0 279.628   4
   6   0  -7 12.9090 14.5460   1
  -6   0   6 149.380 25.0333   3
   6   0  -6 91.6604 21.6991   1
   6   0  -5 17.8559 12.2061   1
  -6   0   5 5.61557 12.4104   3
   6   0  -4 77283.5 465.446   1
  -6   0   4 76574.8 475.307   3
  -6   0   3 31.5647 16.0407   3
   6   0  -3 82.2380 21.5309   1
  -6   0   2 44891.4 367.055   3
   6   0  -2 43397.0 347.710   1
   6   0  -1 99.1240 19.7598   1
  -6   0   1 27.4456 17.9748   3
   6   0   0 223.317 26.1912   1
  -6   0   0 265.821 30.0553   3
  -6   0  -1 22.7517 13.5088   3
   6   0   1 14.3152 11.2162   1
  -6   0  -2 42786.3 379.626   3
   6   0   2 41070.4 359.943   1
  -6   0  -3 27.1719 13.8739   3
   6   0   3 15.5989 13.8522   1
  -6   0  -4 45161.0 406.703   3
   6   0   4 45538.7 396.581   1
  -6   0  -5-8.49718 12.7883   3
   6   0   5-5.19794 12.1944   1
  -6   0  -6 22756.6 299.562   3
   6   0   6 23396.5 303.032   1
  -6   0  -7 9.82417 15.5106   3
   6   0   7 8.67738 12.5240   1
  -6   0  -8 90.9541 22.6575   3
   6   0   8 109.217 25.8293   1
  -6   0  -9-6.98517 13.9062   3
   6   0   9-17.1138 19.2385   1
   6   0  10 6360.07 173.837   1
  -6   0 -10 6584.66 177.935   3
  -6   0 -11-14.5392 13.1342   3
   6   0  11 3.20243 12.9260   1
  -6   0 -11-22.2549 27.6111   4
  -6   0 -12 11032.1 293.221   4
  -6   0 -12 10688.3 238.666   3
  -6   0 -13 38.3645 30.1366   4
  -6   0 -13-9.78918 19.0000   3
  -6   0 -14 3504.83 176.001   4
  -6   0 -14 3328.32 140.398   3
  -6   0 -15-1.54709 30.3494   4
   6   0  16 16471.6 325.211   2
  -6   0 -16 16738.7 400.635   4
   6   0  17 11.1008 21.4845   2
  -6   0 -17-34.9400 31.0413   4
   6   0  18 330.447 52.2798   2
  -6   0 -18 317.334 65.2710   4
   6   0  19 1.54609 22.5827   2
  -6   0 -19-9.64666 31.4207   4
   6   0  20 873.441 85.4968   2
  -6   0 -20 912.901 106.148   4
   6   0  21-39.0556 27.9437   2
  -6   0 -21-25.8236 36.8067   4
   6   0  22 40.4917 32.1047   2
  -6   0 -22-8.12715 38.4071   4
   6   0  23 20.7508 25.9877   2
  -6   0 -23-20.2826 34.2460   4
   6   0  24 86.7001 37.0446   2
  -6   0 -24 114.821 50.2191   4
   6   0  25-32.3619 27.0543   2
  -6   0 -25-22.3068 42.9218   4
   6   0  26 132.278 43.2684   2
  -6   0 -26 126.078 53.7799   4
   6   0  27-10.3892 29.2591   2
  -6   0 -27 22.9037 33.2475   4
   6   0  28 185.166 49.0414   2
   6   1 -33 1209.82 100.282   1
   6  -1 -32 96.1382 47.1977   4
   6   1 -32 111.587 37.3563   1
   6   1 -32 114.837 40.0247   4
   6   1 -31 658.760 72.8726   1
   6   1 -31 608.185 87.7050   4
   6  -1 -31 598.724 92.1252   4
   6  -1 -31 521.866 62.8597   1
   6   1 -30 3075.70 152.962   1
   6  -1 -30 3366.96 206.008   4
   6  -1 -30 2754.68 142.638   1
   6   1 -30 3057.21 188.208   4
   6  -1 -29 4848.85 243.284   4
   6   1 -29 4684.52 226.765   4
   6   1 -29 4668.75 183.667   1
   6  -1 -29 4560.06 179.595   1
   6  -1 -28 2859.70 180.620   4
   6   1 -28 2561.89 165.637   4
   6  -1 -28 2454.99 130.231   1
   6   1 -28 2829.41 139.537   1
   6   1 -27 60.1919 31.8089   4
   6  -1 -27 77.6484 40.0053   4
   6  -1 -27 70.2904 28.2735   1
   6   1 -27 107.806 33.3975   1
   6   1 -26 3300.10 144.655   1
   6   1 -26 3056.04 170.217   4
   6  -1 -26 3261.90 183.875   4
   6  -1 -26 3244.14 143.563   1
   6   1 -25 2778.86 130.042   1
   6  -1 -25 2775.38 166.249   4
   6   1 -25 2642.60 154.536   4
   6  -1 -25 2641.83 127.801   1
   6   1 -24 2118.63 112.525   1
   6   1 -24 1912.31 127.924   4
   6  -1 -24 2082.82 140.786   4
   6  -1 -24 1943.92 107.373   1
   6  -1 -23 728.268 65.3673   1
   6   1 -23 826.394 84.8557   4
   6  -1 -23 846.775 89.8466   4
   6   1 -23 808.265 71.3363   1
   6   1 -22 5131.24 165.616   1
   6   1 -22 4848.95 192.758   4
   6  -1 -22 4756.29 198.726   4
   6  -1 -22 5082.29 164.500   1
   6  -1 -21 686.808 61.6860   1
   6  -1 -21 606.964 73.2568   4
   6   1 -21 515.768 62.8805   4
  -6  -1  21 664.261 45.9891   2
   6   1 -20 9965.31 259.164   4
  -6  -1  20 10326.5 172.496   2
   6  -1 -20 9941.33 272.407   4
   6  -1 -20 9737.40 217.572   1
  -6  -1  19 3541.98 99.8417   2
   6   1 -19 3174.56 142.564   4
   6  -1 -19 2987.74 146.596   4
   6  -1 -19 3330.45 125.381   1
  -6  -1  18 1326.48 60.6346   2
   6   1 -18 1330.03 91.7833   4
   6  -1 -18 1261.45 94.5251   4
   6  -1 -18 1390.08 80.3871   1
  -6  -1  17 8499.46 149.546   2
   6   1 -17 8363.10 222.016   4
   6  -1 -17 8214.83 231.347   4
   6  -1 -17 8188.69 187.524   1
  -6  -1  16 780.202 45.2910   2
   6  -1 -16 766.070 71.7478   4
   6  -1 -16 797.346 59.4334   1
   6   1 -16 850.937 70.3859   4
  -6  -1  15 2875.68 83.9798   2
   6   1 -15 3070.30 125.700   4
   6  -1 -15 2964.57 132.428   4
   6  -1 -15 2983.80 108.486   1
   6  -1 -14 1109.19 79.1737   4
  -6  -1  14 1155.57 52.8229   2
   6   1 -14 1089.10 73.2620   4
   6   1 -14 1261.56 71.2369   1
   6  -1 -14 1160.88 67.5966   1
   6   1 -13 11481.6 200.350   1
   6  -1 -13 11428.7 241.997   4
   6   1 -13 11545.8 227.352   4
   6  -1 -13 11350.0 204.353   1
  -6  -1  13 11104.9 156.985   2
   6   1 -12 764.538 54.0204   1
   6  -1 -12 591.247 46.9229   1
   6   1 -12 630.493 52.4398   4
   6  -1 -12 637.633 28.3984   2
   6  -1 -12 562.117 53.9691   4
   6   1 -11 2119.25 84.0491   1
   6   1 -11 2005.69 89.4844   4
   6  -1 -11 1922.94 82.2032   1
   6  -1 -11 2006.48 98.1230   4
   6  -1 -11 1854.00 51.3062   2
   6   1 -10 170.356 26.5690   4
   6  -1 -10 136.453 29.0030   4
   6   1 -10 213.154 31.5754   1
   6  -1 -10 140.980 19.8736   1
   6  -1 -10 182.341 17.6501   2
   6   1  -9 3477.86 103.164   1
   6  -1  -9 3512.10 107.723   1
   6  -1  -9 3498.96 72.1633   2
   6   1  -9 3601.03 111.770   4
   6  -1  -9 3437.52 120.478   4
  -6  -1   8 3251.92 108.798   3
   6  -1  -8 3095.95 100.842   1
   6   1  -8 3444.91 99.6069   1
   6  -1  -8 3222.94 113.329   4
   6  -1  -7 1113.39 61.4434   1
   6   1  -7 1081.33 56.3266   1
  -6  -1   7 1092.56 62.6613   3
  -6  -1   6 12866.1 212.961   3
   6  -1  -6 12609.6 200.367   1
   6   1  -6 13339.4 188.989   1
  -6  -1   5-0.12609 13.0994   3
  -6   1   5 17.5537 9.85478   3
   6  -1  -5 10.0196 14.5341   1
   6   1  -5 12.1211 11.4757   1
   6   1  -4 873.554 48.1543   1
  -6  -1   4 964.651 59.1758   3
  -6   1   4 861.701 45.4702   3
   6  -1  -4 888.385 53.6404   1
  -6  -1   3 3641.15 114.827   3
  -6   1   3 3649.99 93.2257   3
   6   1  -3 3409.14 93.7784   1
   6  -1  -3 3383.54 106.329   1
   6   1  -2 518.929 37.1301   1
  -6  -1   2 480.432 43.3328   3
  -6   1   2 459.923 34.0570   3
   6  -1  -2 443.982 39.2097   1
  -6   1   1 2814.49 83.5480   3
  -6  -1   1 2639.83 99.4301   3
   6  -1  -1 2738.14 96.4392   1
   6   1  -1 2907.82 83.5141   1
  -6   1   0 8414.31 146.006   3
  -6  -1   0 8366.32 178.146   3
   6  -1   0 8544.95 173.442   1
   6   1   0 8771.68 146.404   1
  -6   1  -1 1695.75 66.5789   3
   6  -1   1 1821.43 82.3641   1
  -6  -1  -1 1652.59 81.1306   3
   6   1   1 1760.73 66.7806   1
   6  -1   2 6215.58 154.558   1
  -6   1  -2 6143.00 126.953   3
  -6  -1  -2 6085.95 155.636   3
   6   1   2 6134.08 126.217   1
  -6   1  -3 132.253 20.1076   3
  -6  -1  -3 111.100 23.5341   3
   6  -1   3 152.112 25.9470   1
   6   1   3 166.638 23.4060   1
  -6   1  -4 248.543 27.8133   3
   6   1   4 197.793 24.6004   1
  -6  -1  -4 247.861 35.4375   3
   6  -1   4 201.069 31.0802   1
  -6  -1  -5 990.012 68.0426   3
   6  -1   5 936.361 65.7119   1
   6   1   5 890.099 51.2690   1
  -6   1  -5 901.282 52.4663   3
   6  -1   6 36.3454 15.8701   1
  -6   1  -6 19.8899 9.34161   3
  -6  -1  -6 23.9390 16.6141   3
   6   1   6 44.4087 15.6604   1
  -6  -1  -7 758.915 62.2609   3
   6  -1   7 724.906 62.0086   1
   6   1   7 752.215 51.0556   1
  -6   1  -7 742.544 52.6760   3
  -6  -1  -8 5851.06 173.652   3
   6  -1   8 5695.38 172.560   1
  -6   1  -8 5788.12 147.988   3
   6   1   8 5923.87 144.920   1
   6  -1   9 4620.24 156.351   1
   6   1   9 4679.90 131.646   1
  -6   1  -9 4830.94 140.092   3
  -6  -1  -9 5032.79 163.504   3
   6  -1  10 1166.52 81.9337   1
   6   1  10 1227.44 69.5475   1
  -6  -1 -10 1229.80 93.8236   4
  -6   1 -10 1232.18 72.9028   3
  -6  -1 -10 1139.45 80.1665   3
   6  -1  11 752.962 66.9323   1
  -6  -1 -11 747.595 76.2641   4
  -6   1 -11 803.953 61.6499   3
  -6  -1 -11 777.825 69.2678   3
   6  -1  12 703.240 65.8521   2
  -6  -1 -12 699.501 75.9002   4
  -6   1 -12 623.508 72.1884   4
  -6  -1 -12 708.725 66.9954   3
   6  -1  13 3195.18 137.801   2
  -6   1 -13 3233.38 164.005   4
  -6  -1 -13 3250.61 145.064   3
  -6  -1 -13 3062.19 159.719   4
   6  -1  14 5609.41 187.868   2
  -6  -1 -14 5664.35 223.945   4
  -6   1 -14 5774.35 223.321   4
  -6  -1 -14 5558.74 190.812   3
   6  -1  15 1691.00 106.730   2
  -6  -1 -15 1763.92 129.516   4
  -6   1 -15 1531.56 122.116   4
  -6  -1 -15 1435.96 99.7547   3
   6  -1  16 24.5680 26.0338   2
  -6   1 -16 18.7325 24.4626   4
  -6  -1 -16-31.8044 40.1212   4
  -6  -1 -16-11.3603 19.9133   3
   6  -1  17 8094.23 244.460   2
  -6  -1 -17 8154.42 289.063   4
  -6   1 -17 8391.41 288.181   4
   6  -1  18 1934.21 124.678   2
  -6  -1 -18 2160.57 154.681   4
  -6   1 -18 2201.36 154.849   4
   6  -1  19 4258.13 185.055   2
   6   1  19 3960.09 169.264   2
  -6  -1 -19 4398.19 225.031   4
  -6   1 -19 4374.55 220.856   4
   6  -1  20-15.9262 26.2365   2
   6   1  20 0.55325 20.0150   2
  -6  -1 -20-47.6266 35.4135   4
  -6   1 -20-10.8876 29.6272   4
  -6   1 -21 237.749 56.5276   4
   6  -1  21 235.216 53.0080   2
   6   1  21 180.422 44.1097   2
  -6  -1 -21 287.878 63.8906   4
   6  -1  22 106.169 38.7718   2
   6   1  22 86.5985 31.3461   2
  -6  -1 -22 50.6560 32.5346   4
  -6   1 -22 103.107 48.1968   4
[truncated: 379,047 more chars]
